# Supplementary material for: A Scottish provenance for the Altar Stone of Stonehenge
Source: Nature. 2024 Aug 14;632(8025):570–5. doi: 10.1038/s41586-024-07652-1 (PMC11324516; doi:10.1038/s41586-024-07652-1)
Supplement: Supplementary file 1 — Zircon, rutile, and apatite U–Pb data for the Altar Stone and Orcadian Basin samples. A) Zircon U–Pb data for MS3, 2010K.240, and FN593. B) Zircon U–Pb data for secondary references. C) Rutile U–Pb data for MS3. D) Rutile U–Pb data for secondary references. E) Session 1 apatite U–Pb data for MS3. F) Session 1 apatite U–Pb data for secondary references. G) Session 2 apatite U–Pb data for Orcadian Basin samples. H) Session 2 apatite U–Pb data for secondary references. [file 41586_2024_7652_MOESM1_ESM.xlsx]

## Sheet: A) Zircon U-Pb
Session 1
MS3
Spot	238 U	232 Th	232 Th /	238 U /	238 U /	207 Pb /	207 Pb /	238 U /	238 U /	207 Pb /	207 Pb /	Disc	Concordia	Concordia Age
no	(ppm)	(ppm)	238 U	206 Pb	206 Pb ± 2 sigma	206 Pb	206 Pb ± 2 sigma	206 Pb Age (Ma)	206 Pb ± 2 sigma Age (Ma)	206 Pb Age (Ma)	206 Pb ± 2 sigma Age (Ma)	(%)	Age (Ma)	2 sigma
4	185.746	177.871	0.957606	2.63284	0.0910618	0.166318	0.00289136	2075.46	60.17	2519.99	28.71	14	2450.01	25.11
7	351.091	41.6369	0.118593	4.9956	0.167034	0.111499	0.00242527	1176.27	35.22	1823.19	38.27	18	1357.4	49.78
72	182.057	65.5469	0.360035	6.28469	0.208959	0.0775981	0.00323523	951.87	28.84	1135.76	80.42	6.3	967.09	29.11
116	189.082	81.1179	0.429009	6.10124	0.201815	0.0754603	0.00227951	978.43	29.42	1080.94	59.89	3	996.11	28.15
2	240.978	336.215	1.39521	6.01089	0.196469	0.0759236	0.00291786	992.05	29.46	1091.53	75	3.2	1003.55	28.86
87	849.948	402.084	0.473069	6.39731	0.194457	0.0808017	0.00137348	936.27	25.96	1215.7	33.4	7.9	1025.84	25.47
95	152.954	116.848	0.763942	5.75608	0.184981	0.0757227	0.00247998	1032.62	30.05	1086.25	64.88	1.6	1041.52	28.4
40	147.606	59.0983	0.40038	5.31919	0.179105	0.0943627	0.00388211	1110.52	33.66	1515.28	76.39	15	1142.15	35.69
34	282.624	132.03	0.467156	5.63493	0.181649	0.0756925	0.00223637	1053.11	30.69	1086.25	57.09	0.92	1060.32	27.98
49	798.783	206.793	0.258885	4.03267	0.131023	0.116299	0.00321659	1428.01	40.78	1899.3	48.47	13	1576.05	42.44
63	304.767	467.617	1.53435	5.5206	0.175727	0.0798095	0.0041462	1073.2	30.83	1191.16	99.38	4.2	1081.72	30.78
66	377.313	151.2	0.400729	3.89846	0.128041	0.122396	0.00302573	1471.96	42.34	1990.7	42.71	13	1691.84	41.95
73	242.122	168.163	0.694537	5.30779	0.170232	0.0990361	0.00243379	1112.71	32.11	1604.53	44.3	15	1210.59	37.28
85	28.4934	18.5154	0.649814	5.22893	0.187816	0.0853286	0.00548596	1128.11	36.43	1321.5	122.43	7.2	1139.32	36.85
97	429.466	120.543	0.280682	2.95555	0.0975101	0.146749	0.00331337	1878.74	52.69	2307.04	37.85	12	2164.24	34.54
113	841.051	132.097	0.157061	4.74558	0.147223	0.0973054	0.00135738	1232.66	34.1	1572.16	26.41	13	1452.12	23.36
109	189.791	132.844	0.699951	4.62319	0.15562	0.0858065	0.0021729	1262.3	37.81	1332.81	48.61	1.9	1288.14	31.51
124	221.005	186.941	0.84587	3.60318	0.113826	0.144752	0.00297276	1578.92	43.34	2284.63	34.94	19	1996.7	37.88
132	56.5146	31.6107	0.559337	5.43248	0.187921	0.0879522	0.00506382	1089.21	33.97	1381.62	109.12	11	1103.95	34.9
134	323.039	478.949	1.48263	15.7018	0.505061	0.0714782	0.00301534	398.01	12.17	970.83	83.88	23	392.29	12.63
140	963.543	202.732	0.210402	4.53122	0.151334	0.120779	0.0022057	1285.53	38.14	1967.27	31.82	21	1687.86	35
150	391.089	187.393	0.479158	2.53926	0.0770144	0.162693	0.00193349	2140.47	54.12	2483.16	19.3	12	2450.85	16.94
28	134.836	43.6089	0.323422	4.04199	0.123858	0.0929459	0.0021491	1425.07	38.41	1485	41.97	1.6	1452.04	29.67
18	207.197	79.2222	0.382351	3.85772	0.128299	0.0957121	0.0025659	1485.86	43.25	1541.04	50.06	1.4	1509.08	34.2
22	113.46	96.9252	0.854267	3.70034	0.11309	0.0981778	0.0027432	1542.06	41.08	1589.38	50.35	1.2	1560.67	33.14
25	76.7451	65.9156	0.858889	3.56307	0.128293	0.105637	0.00545784	1594.66	49.85	1723.96	93.74	4.1	1619.92	46.96
118	259.217	165.261	0.637537	3.55314	0.110559	0.102679	0.00209512	1598.63	43.19	1672.65	37.04	2.1	1641.21	29.36
36	168.258	133.056	0.790784	3.60973	0.116802	0.104614	0.00227284	1576.39	44.34	1706.47	39.66	3.6	1648.13	31.57
35	153.59	104.364	0.679496	3.45505	0.1161	0.102147	0.00238323	1638.67	47.65	1661.81	42.64	0.63	1651.5	32.67
56	265.814	91.8385	0.3455	3.4071	0.102159	0.102113	0.00171065	1659.02	43	1661.81	30.2	0.09	1660.89	25.23
13	198.833	171.841	0.864246	3.43443	0.1052	0.103966	0.00200911	1647.38	43.64	1695.87	34.73	1.4	1677.09	28.08
47	97.5972	70.2511	0.719806	3.53199	0.1135	0.117083	0.00301439	1607.08	44.79	1911.62	45.06	7.6	1749.05	37.29
77	330.563	110.954	0.33565	3.39178	0.107454	0.111451	0.00205854	1665.61	45.59	1823.19	33.48	4.8	1768.74	28.47
86	229.202	161.14	0.703046	3.1878	0.111982	0.10945	0.00235754	1758.87	53	1790.29	39.12	0.92	1779.23	32.33
74	450.197	130.387	0.289623	3.15353	0.10347	0.116563	0.00211821	1775.59	49.92	1903.93	31.71	4.1	1867.97	27.65
133	64.6185	44.1673	0.683509	2.22019	0.0702358	0.170827	0.00371452	2397.07	62.03	2564.75	35.51	4.4	2524.38	31.72
91	87.3099	107.919	1.23605	2.02207	0.0682011	0.183102	0.0044989	2590.27	70.5	2680.41	39.84	2.2	2658.84	35.56
Session 2
2010K.240
Spot	238 U	232 Th	232 Th /	238 U /	238 U /	207 Pb /	207 Pb /	238 U /	238 U /	207 Pb /	207 Pb /	Disc	Concordia	Concordia Age
no	(ppm)	(ppm)	238 U	206 Pb	206 Pb ± 2 sigma	206 Pb	206 Pb ± 2 sigma	206 Pb Age (Ma)	206 Pb ± 2 sigma Age (Ma)	206 Pb Age (Ma)	206 Pb ± 2 sigma Age (Ma)	(%)	Age (Ma)	2 sigma
36	759.337	600.389	0.790676	5.48811	0.0797121	0.0780708	0.00210188	1079.07	14.43	1148.52	53.45	2.5	1083.27	14.09
94	179.084	49.7504	0.277805	5.43916	0.100272	0.0786248	0.00284628	1088.01	18.46	1161.19	71.79	2.7	1092.01	18.07
18	50.4765	29.8887	0.59213	5.42699	0.106205	0.0830239	0.00438474	1090.23	19.63	1268.34	103.13	7	1094.6	19.56
88	184.651	74.7354	0.404738	5.26516	0.0681058	0.0778749	0.00260828	1121.01	13.31	1143.43	66.55	0.85	1121.84	13.08
16	85.3015	38.0046	0.445532	4.95233	0.0827918	0.0828301	0.00370567	1185.73	18.11	1263.63	87.42	3	1188.52	17.86
27	515.49	541.414	1.05029	4.67236	0.0592551	0.0887974	0.00240865	1250.31	14.41	1398.99	51.99	5.6	1258.61	14.2
92	218.482	419.652	1.92076	4.35283	0.0624108	0.0880907	0.00269414	1333.07	17.27	1383.8	58.74	1.9	1336.81	16.71
53	180.805	122.289	0.676358	4.35743	0.0607931	0.0954399	0.00297492	1331.96	16.79	1535.14	58.68	7.9	1342.94	16.63
68	375.277	178.391	0.475358	4.04102	0.0670304	0.0987001	0.00286371	1425.38	21.21	1598.87	54.15	6.2	1443.66	20.6
67	475.2	188.976	0.397675	3.82357	0.0473109	0.0940878	0.00246498	1497.54	16.53	1509.27	49.47	0.43	1498.7	15.72
9	309.875	143.594	0.463392	3.80738	0.0513638	0.0974364	0.00320649	1503.51	18.09	1574.08	61.64	2.7	1508.57	17.55
26	324.183	314.959	0.971545	3.67567	0.0528841	0.102312	0.00324136	1551.12	19.83	1665.43	58.63	4.3	1561.16	19.19
7	926.138	555.891	0.600225	4.93591	0.0684397	0.224725	0.00742588	1189.24	15.06	3013.96	53.06	89	1132.55	15.29
8	913.627	606.276	0.663593	3.82483	0.0521588	0.125586	0.00388143	1497.19	18.22	2036.48	54.67	23	1516.17	18.67
10	422.07	211.276	0.500571	3.40321	0.0498027	0.105755	0.00293708	1660.78	21.43	1727.43	50.96	2.3	1670.07	20.09
11	159.037	66.7378	0.419638	5.12485	0.105288	0.131814	0.00551482	1149.06	21.62	2121.3	73.31	44	1138.64	22.51
15	151.819	70.8402	0.466609	6.11499	0.14366	0.0826561	0.00429856	976.38	21.29	1261.27	101.57	11	982.66	21.39
46	157.547	117.986	0.748896	3.28014	0.0638031	0.110337	0.00346186	1715.45	29.3	1803.54	57.08	2.8	1732.38	26.81
22	833.539	468.176	0.561673	6.77829	0.118825	0.110191	0.00326164	887.14	14.53	1801.89	53.83	40	872.07	15.11
23	497.702	104.221	0.209403	5.28546	0.083633	0.161399	0.00997257	1117.12	16.23	2469.62	104.32	61	1107.13	16.38
24	153.248	99.6318	0.650136	5.26277	0.187168	0.101971	0.00577681	1121.41	36.6	1660	104.86	22	1137.15	38.16
25	550.878	377.46	0.685197	5.83728	0.136529	0.135927	0.00654651	1019.38	22.05	2174.81	83.9	52	996.53	22.75
30	853.898	542.505	0.635328	5.3046	0.0803352	0.10367	0.00304106	1113.25	15.48	1690.54	54.09	24	1122.23	15.96
33	401.863	498.906	1.24148	11.8797	0.16781	0.0700563	0.00280334	521	7.07	930.36	82.09	16	521.13	7.1
34	233.504	52.3858	0.224347	6.00056	0.0905411	0.118474	0.00471185	993.57	13.89	1932.92	71.19	41	987.48	14.16
35	776.315	170.044	0.21904	5.56318	0.0988502	0.102297	0.00383263	1065.66	17.45	1665.43	69.32	25	1071.28	17.91
37	488.961	54.2479	0.110945	4.21258	0.0728376	0.103999	0.003532	1372.96	21.38	1695.87	62.59	13	1392.65	21.46
38	134.988	213.235	1.57965	6.43285	0.118479	0.134794	0.00903009	931.43	15.97	2160.64	116.85	54	923.14	16.1
39	250.538	120.85	0.482363	4.1617	0.0853929	0.10257	0.00409946	1388.1	25.62	1670.85	73.88	11	1407.44	25.55
42	275.77	215.398	0.781079	4.46015	0.0565323	0.131248	0.00386678	1304.11	14.97	2113.3	51.68	36	1307.11	15.48
43	169.592	91.1809	0.537649	3.38272	0.0727243	0.139425	0.00498573	1669.43	31.62	2218.99	61.99	22	1719.79	33.08
44	928.254	439.674	0.473657	6.75696	0.0820397	0.105669	0.00316368	889.71	10.09	1725.7	54.96	35	885.34	10.28
57	161.32	98.6535	0.61154	3.14329	0.0809654	0.114587	0.00656342	1780.77	40.08	1872.79	103.28	3.4	1791.56	38.12
47	656.645	144.972	0.220777	4.91085	0.0947674	0.13975	0.00429668	1194.76	21.04	2223.95	53.24	47	1171.06	22.59
48	496.612	250.594	0.504607	5.28577	0.0844375	0.111901	0.00328956	1116.93	16.38	1829.69	53.29	30	1121.05	17.08
50	1545.82	148.731	0.0962147	5.80841	0.10216	0.106295	0.00359947	1024.09	16.66	1736.08	62.1	30	1025.24	17.24
114	195.009	58.7168	0.301097	3.13007	0.0409704	0.113159	0.00300384	1787.23	20.43	1850.6	47.98	2.2	1796.31	19.1
54	254.248	135.242	0.531927	5.52109	0.0934867	0.106006	0.00382428	1073.13	16.74	1730.9	66.2	28	1077.05	17.21
56	477.91	351.004	0.734456	6.69483	0.124239	0.148013	0.0124226	897.4	15.55	2322.17	143.89	63	889.82	15.61
58	53.6071	34.3769	0.641276	5.56224	0.117719	0.124465	0.0114688	1065.84	20.79	2020.9	163.24	42	1063.65	20.95
60	246.013	146.605	0.595923	5.33296	0.0788786	0.102268	0.00346407	1107.88	15.06	1665.43	62.65	23	1114.48	15.37
61	2076.56	755.953	0.364042	3.984	0.0769282	0.117139	0.00345335	1443.65	24.98	1911.62	52.93	18	1484.75	25.86
71	804.169	520.728	0.647536	6.10474	0.120117	0.150412	0.00469386	977.86	17.85	2349.71	53.35	66	915.22	18.51
93	910.758	32.0865	0.0352306	14.3465	0.241327	0.0727259	0.00311981	434.27	7.06	1004.69	87.09	22	432.86	7.1
112	223.014	125.697	0.563629	4.45218	0.068399	0.109091	0.00417763	1306.23	18.17	1783.62	69.81	20	1317.18	18.44
65	162.229	131.761	0.812192	1.85533	0.0329233	0.203449	0.00552789	2779.61	40.07	2852.94	44.25	1.8	2811.92	30.46
FN593
(Bevins et al. 2020)
Spot	238 U	232 Th	232 Th /	238 U /	238 U /	207 Pb /	207 Pb /	238 U /	238 U /	207 Pb /	207 Pb /	Disc	Concordia	Concordia Age
no	(ppm)	(ppm)	238 U	206 Pb	206 Pb ± 2 sigma	206 Pb	206 Pb ± 2 sigma	206 Pb Age (Ma)	206 Pb ± 2 sigma Age (Ma)	206 Pb Age (Ma)	206 Pb ± 2 sigma Age (Ma)	(%)	Age (Ma)	2 sigma
8	164	83	0.506098	12.8205	0.657462	0.0575	0.0006	484.17	23.44	509.77	22.48	2.1	497.62	16.85
18	336	193	0.574405	13.1579	0.692521	0.0578	0.0004	472.2	23.48	521.2	14.88	5.8	508.19	12.73
26	224	270	1.20536	9.90099	0.588178	0.0583	0.0004	620.27	34.43	540.07	14.71	-9.2	554.44	14.46
25	184	148	0.804348	5.58659	0.3121	0.0742	0.0006	1061.51	53.58	1046.01	15.98	-1.2	1047.3	15.79
7	366	155	0.423497	5.98802	0.358564	0.0763	0.0006	995.56	54.14	1102.05	15.41	8.2	1095.24	13.98
27	238	95	0.39916	5.12821	0.315582	0.077	0.0006	1148.41	63.44	1120.29	15.23	-2	1121.89	15.42
22	560	309	0.551786	5.74713	0.330295	0.0783	0.0006	1034.12	53.81	1153.6	14.9	8.9	1146.44	13.44
19	198	151	0.762626	4.58716	0.294588	0.0803	0.0006	1271.29	72.62	1203.48	14.43	-4.6	1206.3	15.16
20	563	149	0.264654	3.98406	0.253964	0.0852	0.0006	1443.62	80.81	1319.22	13.38	-7.8	1323.09	14.66
1	411	188	0.457421	4.16667	0.243056	0.1041	0.0008	1386.69	71.34	1697.64	13.88	18	1689.64	11.39
2	830	594	0.715663	33.3333	2.22222	0.1479	0.001	190.55	12.27	2321.02	11.36	370	4.12	1.88
4	272	193	0.709559	13.8889	0.771605	0.0481	0.0004	448.19	23.57	103.13	19.27	-39	271.88	12.89
5	318	130	0.408805	6.21118	0.385788	0.0925	0.0006	962.33	54.41	1476.82	12.06	37	1465.55	7.88
9	106	19	0.179245	4.329	0.262364	0.0858	0.0006	1339.74	71.86	1332.81	13.26	-0.29	1339.74	13.07
10	32	119	3.71875	5.2356	0.328938	0.1019	0.0008	1126.79	63.64	1658.18	14.25	34	1645.25	9.71
11	513	192	0.374269	18.5185	1.37174	0.1134	0.0012	339.03	23.97	1853.79	18.74	280	19.32	6.11
12	221	85	0.384615	4.44444	0.276543	0.1047	0.0008	1308.25	72.19	1708.22	13.78	24	1699.41	10.58
14	209	218	1.04306	4.58716	0.294588	0.1977	0.0014	1271.29	72.62	2806.57	11.35	390	28.7	12.93
15	186	267	1.43548	7.04225	0.396747	0.0834	0.0006	855.96	44.25	1277.72	13.74	33	1258.53	9.49
17	21	16	0.761905	3.90625	0.244141	0.0981	0.001	1469.33	80.46	1587.48	18.67	6.6	1582.15	17.34
21	7	6	0.857143	9.43396	0.533998	0.1098	0.0034	649.47	34.27	1795.27	55.24	88	387.74	32.09
23	253	121	0.478261	9.61538	0.554734	0.1036	0.0008	637.81	34.33	1688.76	13.96	270	38.08	9.35
24	325	335	1.03077	10.2041	0.62474	0.0695	0.0006	602.68	34.52	912.69	17.41	31	876.23	12.66
28	406	79	0.194581	4.83092	0.280053	0.0881	0.0006	1212.82	62.82	1383.8	12.82	11	1378.35	11.33
29	462	582	1.25974	14.9254	0.891067	0.3832	0.003	418.06	23.68	3843.75	11.58	430	9.39	3.8
30	575	654	1.13739	9.70874	0.565558	0.1257	0.001	631.97	34.37	2037.88	13.79	300	30.04	8.29
13	332	90	0.271084	3.02115	0.182547	0.1092	0.0008	1843.25	94.91	1785.29	13.09	-2.6	1843.25	11.73
16	91	83	0.912088	2.849	0.17857	0.1164	0.001	1939.37	102.89	1900.85	15.13	-1.8	1939.37	14.1
3	60	30	0.5	2.8169	0.174569	0.1209	0.001	1958.43	102.59	1968.75	14.45	0.48	1968.55	14.52
6	15	3	0.2	2.13675	0.12784	0.1605	0.0014	2474.74	120.45	2460.17	14.45	-0.7	2474.74	14.23

## Sheet: B) Zircon Reference Material
Session 1
Zircon U–Pb Reference Table
	Session 1
	Reference	Primary Reference	Weighted Mean Age (Ma)*	± 2σ	MSWD	p	n
	91500	GJ1	1059	10	0.72	0.69	10
	Published age		1063.78	0.65	Wiedenbeck et al., 1995
	Plešovice	GJ1	336	3	0.69	0.78	15
	Published age		337.13	0.37	Slama et al., 2008
	OG1	GJ1	3468	4	0.73	0.75	16
`	Published age		3465.4	0.6	Stern et al., 2009
	Maniitsoq	GJ1	3014	6	0.65	0.85	17
	Published age		3008.7	0.6	Marsh et al., 2019
91500
Spot	238 U	232 Th	232 Th /	238 U /	238 U /	207 Pb /	207 Pb /	238 U /	238 U /	207 Pb /	207 Pb /
no.	(ppm)	(ppm)	238 U	206 Pb	206 Pb ± 2 sigma	206 Pb	206 Pb ± 2 sigma	206 Pb Age (Ma)	206 Pb ± 2 sigma Age (Ma)	206 Pb Age (Ma)	206 Pb ± 2 sigma Age (Ma)
1	65.6042	30.4286	0.463821	5.64651	0.190057	0.0690645	0.00341797	1051.1	32.6	899.7	102.1
2	65.2005	29.3235	0.449743	5.57992	0.194021	0.0744086	0.00393166	1062.7	34.1	1051.7	106.5
3	68.6776	32.0317	0.466406	5.56337	0.183672	0.073389	0.00367858	1065.6	32.4	1023.8	101.4
4	64.078	29.782	0.464778	5.53147	0.183325	0.0760554	0.00389942	1071.3	32.7	1095.6	102.6
5	68.7785	31.9444	0.464454	5.59147	0.180413	0.0764632	0.00384727	1060.7	31.6	1106.3	100.6
6	66.6257	30.3292	0.455217	5.68686	0.184193	0.0742499	0.00323308	1044.2	31.2	1047.4	87.8
7	62.0807	25.5618	0.411751	5.47704	0.186118	0.073829	0.00352481	1081.1	33.8	1035.9	96.4
8	64.6823	28.763	0.444682	5.54239	0.186826	0.0723892	0.00419717	1069.3	33.2	996	117.8
9	65.6687	29.0593	0.442513	5.73747	0.195276	0.0782353	0.00375536	1035.7	32.6	1152	95.3
10	60.326	24.9923	0.414288	5.66787	0.19441	0.0733415	0.00394853	1047.5	33.2	1022.5	109
Plešovice
Spot	238 U	232 Th	232 Th /	238 U /	238 U /	207 Pb /	207 Pb /	238 U /	238 U /	207 Pb /	207 Pb /
no.	(ppm)	(ppm)	238 U	206 Pb	206 Pb ± 2 sigma	206 Pb	206 Pb ± 2 sigma	206 Pb Age (Ma)	206 Pb ± 2 sigma Age (Ma)	206 Pb Age (Ma)	206 Pb ± 2 sigma Age (Ma)
1	521.031	56.8874	0.109182	18.7426	0.593356	0.0530798	0.00221717	336.318	10.3537	272.801	97.8507
2	706.149	119.063	0.168609	19.0527	0.616013	0.0524009	0.00166719	330.433	10.1487	272.639	73.9006
3	795.605	127.884	0.160738	18.6735	0.55789	0.0522828	0.00159461	336.73	10.1955	271.264	73.946
4	837.171	157.98	0.188707	18.4457	0.567563	0.0548255	0.00160338	341.211	10.2929	371.847	68.9657
5	859.199	152.082	0.177004	18.5513	0.576014	0.0528878	0.00161713	339.256	10.1981	299.198	65.2025
6	834.817	121.982	0.146118	18.6817	0.594039	0.0522849	0.00146309	337.239	10.2962	277.492	63.5409
8	821.778	128.788	0.156718	18.4903	0.589856	0.0538465	0.00174641	339.903	10.1864	312.375	76.8315
9	879.743	127.047	0.144414	18.7595	0.571192	0.05292	0.00137888	335.529	10.0595	291.559	61.4028
10	401.164	43.6038	0.108693	19.0449	0.60891	0.0553603	0.00217608	330.935	10.0898	365.625	89.24
11	709.185	82.2109	0.115923	18.6116	0.587268	0.0532625	0.00184271	338.285	10.2284	302.876	81.5742
12	549.574	63.3071	0.115193	18.8126	0.587903	0.0521608	0.00201062	334.924	10.2177	282.116	82.98
13	502.548	58.1571	0.115724	18.8239	0.57329	0.0539448	0.00232756	334.248	10.2416	275.503	104.085
15	474.106	52.8006	0.111369	18.0807	0.568654	0.0540861	0.00212695	348.007	10.5396	302.664	89.0638
16	585.458	69.8253	0.119266	18.4698	0.581945	0.0519716	0.00196256	340.912	10.3545	235.364	90.4043
17	529.646	63.5229	0.119935	18.7775	0.599049	0.0539787	0.00203098	335.605	10.271	300.741	88.5591
OG1
Spot	238 U	232 Th	232 Th /	238 U /	238 U /	207 Pb /	207 Pb /	238 U /	238 U /	207 Pb /	207 Pb /
no.	(ppm)	(ppm)	238 U	206 Pb	206 Pb ± 2 sigma	206 Pb	206 Pb ± 2 sigma	206 Pb Age (Ma)	206 Pb ± 2 sigma Age (Ma)	206 Pb Age (Ma)	206 Pb ± 2 sigma Age (Ma)
1	141.713	122.162	0.862039	1.39343	0.0428801	0.299838	0.00321707	3491.42	82.1162	3465.71	16.6004
2	203.049	313.277	1.54287	1.38907	0.042519	0.30228	0.00268782	3500.06	82.3133	3479.33	13.7404
3	135.942	116.784	0.859068	1.36554	0.0420944	0.297944	0.00318005	3546.53	83.2513	3455.89	16.5808
4	107.245	127.361	1.18757	1.39832	0.041997	0.29946	0.00354925	3484.09	80.9032	3467.73	18.5745
5	156.458	176.286	1.12673	1.4029	0.0425972	0.298629	0.0027657	3470.79	84.0455	3462.07	13.969
6	121.927	147.749	1.21179	1.40702	0.0435941	0.29807	0.00339041	3465.26	83.5934	3458.46	17.0823
7	111.303	140.65	1.26367	1.36214	0.0409399	0.298749	0.00357217	3552.13	84.7707	3461.33	19.3116
8	162.195	241.51	1.48901	1.43752	0.0447369	0.301584	0.00314223	3408.89	81.2113	3475	16.2107
9	307.252	441.83	1.438	1.39075	0.042009	0.299367	0.00268641	3496.27	81.76	3465.91	13.5458
10	98.7675	74.944	0.758792	1.40543	0.0437043	0.300017	0.00360121	3470.32	84.7438	3465.78	18.4578
11	158.98	212.947	1.33946	1.34379	0.0395834	0.300055	0.00347865	3589.87	80.8847	3466.26	17.8473
12	135.348	193.855	1.43227	1.45048	0.0434081	0.29744	0.00353417	3385.06	80.1957	3452.59	18.5452
13	204.084	165.307	0.809992	1.3923	0.0427897	0.300679	0.00330283	3493.42	82.0323	3469.9	16.8583
14	105.392	129.643	1.23011	1.42609	0.0436315	0.298556	0.00369893	3428.1	82.3338	3457.86	19.3399
15	126.073	154.938	1.22895	1.36396	0.0406125	0.299276	0.00337246	3547.66	83.9168	3462.44	17.3963
16	156.485	156.536	1.00033	1.42634	0.0442933	0.300236	0.00318047	3429.42	81.4686	3467.93	16.6101
Maniitsoq
Spot	238 U	232 Th	232 Th /	238 U /	238 U /	207 Pb /	207 Pb /	238 U /	238 U /	207 Pb /	207 Pb /
no.	(ppm)	(ppm)	238 U	206 Pb	206 Pb ± 2 sigma	206 Pb	206 Pb ± 2 sigma	206 Pb Age (Ma)	206 Pb ± 2 sigma Age (Ma)	206 Pb Age (Ma)	206 Pb ± 2 sigma Age (Ma)
1	91.345	89.799	0.983075	1.71578	0.0512631	0.226159	0.00340887	2960.3	70.9	3024.3	24.2
2	86.0965	81.2193	0.943352	1.73546	0.0554338	0.227776	0.00405498	2933.3	75.3	3035.8	28.5
3	107.118	104.586	0.976356	1.64616	0.0492691	0.223977	0.00319539	3059.9	72.9	3008.8	22.9
4	107.244	138.67	1.29303	1.69754	0.0529558	0.224741	0.00319851	2985.7	74.5	3014.2	22.8
5	120.409	136.569	1.13421	1.71044	0.0520566	0.224869	0.00338624	2967.7	72.4	3015.2	24.2
6	82.3389	78.2845	0.95076	1.64139	0.0510657	0.221312	0.00395469	3067	75.9	2989.5	28.8
7	105.261	118.408	1.12489	1.60662	0.0480984	0.222713	0.00325121	3119.6	74	2999.7	23.5
8	94.7835	88.4714	0.933406	1.67917	0.0501223	0.22485	0.00355514	3011.8	71.8	3015	25.4
9	105.101	137.708	1.31025	1.71236	0.0531836	0.225223	0.00337822	2965	73.8	3017.7	24.1
10	125.144	149.294	1.19298	1.66026	0.0508892	0.224057	0.00356795	3039.2	74.3	3009.4	25.6
11	104.848	134.464	1.28246	1.64824	0.0520477	0.225631	0.00303413	3056.8	76.9	3020.6	21.6
12	110.376	135.352	1.22628	1.70804	0.0528452	0.22478	0.00351749	2971	73.6	3014.5	25.1
13	96.6028	114.35	1.18372	1.72894	0.054648	0.224238	0.0036022	2942.2	74.7	3010.7	25.8
14	72.5093	72.9349	1.00587	1.72462	0.0548394	0.224593	0.00350028	2948.1	75.2	3013.2	25
15	115.064	129.333	1.124	1.62954	0.0500532	0.225872	0.00320407	3084.7	75.3	3022.3	22.8
16	76.4947	72.9204	0.953274	1.66094	0.0523467	0.222895	0.00353088	3038.2	76.4	3001	25.5
17	122.345	151.293	1.23661	1.72435	0.0527632	0.225831	0.00321479	2948.5	72.4	3022	22.8
Session 2
Zircon U–Pb Reference Table
	Session 2
	Reference	Primary Reference	Weighted Mean Age (Ma)*	± 2σ	MSWD	p	n
	91500	GJ1	1060	3	1.2	0.23	24
	Published age		1063.78	0.65	Wiedenbeck et al., 1995
	Plešovice	GJ1	338	1	1.2	0.27	18
	Published age		337.13	0.37	Slama et al., 2008
	OG1	GJ1	3466	7	0.78	0.79	29
	Published age		3465.4	0.6	Stern et al., 2009
91500
Spot	238 U	232 Th	232 Th /	238 U /	238 U /	207 Pb /	207 Pb /	238 U /	238 U /	207 Pb /	207 Pb /
no.	(ppm)	(ppm)	238 U	206 Pb	206 Pb ± 2 sigma	206 Pb	206 Pb ± 2 sigma	206 Pb Age (Ma)	206 Pb ± 2 sigma Age (Ma)	206 Pb Age (Ma)	206 Pb ± 2 sigma Age (Ma)
1	43.0865	17.8797	0.414973	5.59152	0.0888718	0.0744389	0.00340077	1060.6	15.5	1052.5	92
2	41.305	16.9312	0.409906	5.56388	0.0900384	0.0753297	0.00343064	1065.5	15.9	1076.4	91.4
3	39.8955	15.9427	0.399611	5.55925	0.0945406	0.0716218	0.00343019	1066.3	16.7	974.3	97.6
4	75.2929	35.0119	0.465009	5.61845	0.0822458	0.0748285	0.00300236	1056	14.3	1063	80.7
5	72.9635	33.953	0.465342	5.53943	0.0741442	0.0751882	0.00285048	1069.8	13.2	1072.6	76.2
6	35.6579	13.3933	0.375604	5.65856	0.0932659	0.075206	0.00395352	1049	16	1073.1	105.6
7	72.1946	32.6268	0.451929	5.63983	0.0795727	0.0723093	0.00311277	1052.3	13.7	993.7	87.5
8	74.1361	33.3257	0.449521	5.53158	0.0836526	0.0731115	0.00274246	1071.2	14.9	1016.1	76
9	76.2982	34.5638	0.453009	5.51308	0.0764539	0.075292	0.00272043	1074.5	13.7	1075.4	72.5
10	71.3348	32.4246	0.454542	5.6569	0.0847462	0.0769416	0.00286635	1049.3	14.5	1118.8	74.3
11	40.5196	15.7033	0.38755	5.62462	0.0907708	0.0752379	0.003754	1054.9	15.7	1074	100.2
12	43.4428	16.1664	0.37213	5.59961	0.0948578	0.0783967	0.00367517	1059.2	16.5	1156.1	93
13	44.3392	18.2152	0.410813	5.54573	0.0894522	0.0749215	0.00323407	1068.7	15.9	1065.5	86.8
14	62.6651	28.0576	0.447739	5.62172	0.0829348	0.0772076	0.00311604	1055.4	14.4	1125.7	80.4
15	67.4887	30.8116	0.456545	5.61078	0.0781248	0.0763649	0.00304273	1057.3	13.6	1103.8	79.7
16	69.2689	32.4334	0.468224	5.6453	0.0819085	0.0756956	0.00260955	1051.3	14.1	1086.1	69.1
17	53.1302	23.2429	0.437471	5.63552	0.0846872	0.0750189	0.00296847	1053	14.6	1068.1	79.5
18	68.8494	32.1039	0.466292	5.6556	0.0782657	0.0761682	0.00296574	1049.6	13.4	1098.6	77.9
19	61.3774	28.7038	0.467661	5.57885	0.0767668	0.0775173	0.00303538	1062.9	13.5	1133.6	77.9
20	63.8279	29.6807	0.465012	5.5419	0.0802604	0.0703155	0.00273002	1069.4	14.3	936.7	79.6
21	40.0109	16.0726	0.401707	5.62303	0.0905869	0.0741522	0.00356602	1055.2	15.7	1044.7	97
22	42.3173	18.1902	0.429852	5.63481	0.079943	0.0754024	0.00306496	1053.1	13.8	1078.3	81.6
23	31.3409	11.7195	0.373935	5.59407	0.0881924	0.0716978	0.0033579	1060.2	15.4	976.5	95.5
24	42.2891	18.5313	0.438206	5.54037	0.0859378	0.0741005	0.00342459	1069.7	15.3	1043.3	93.2
Plešovice
Spot	238 U	232 Th	232 Th /	238 U /	238 U /	207 Pb /	207 Pb /	238 U /	238 U /	207 Pb /	207 Pb /
no.	(ppm)	(ppm)	238 U	206 Pb	206 Pb ± 2 sigma	206 Pb	206 Pb ± 2 sigma	206 Pb Age (Ma)	206 Pb ± 2 sigma Age (Ma)	206 Pb Age (Ma)	206 Pb ± 2 sigma Age (Ma)
1	658.561	99.6346	0.151291	18.5195	0.219733	0.0521691	0.00158921	339.02	3.92	291.8	69.58
2	703.523	103.707	0.14741	18.5643	0.216318	0.0526911	0.00162925	338.22	3.84	314.5	70.34
3	751.03	103.396	0.137672	18.4603	0.215357	0.0532827	0.00166965	340.07	3.86	339.83	70.96
4	659.46	86.2018	0.130716	18.4632	0.217579	0.0535714	0.00180689	340.02	3.9	352.06	76.21
5	675.06	91.0758	0.134915	18.6224	0.219697	0.0533655	0.00180871	337.19	3.88	343.35	76.7
6	626.68	78.9264	0.125944	18.4838	0.225339	0.053237	0.00171567	339.65	4.03	337.89	73
7	632.234	81.8274	0.129426	18.6058	0.218031	0.0543219	0.00175207	337.48	3.85	383.41	72.48
8	633.72	82.43	0.130073	18.7252	0.229379	0.053368	0.00173414	335.39	4	343.46	73.54
9	573.711	75.4592	0.131528	18.5723	0.22963	0.0539315	0.00179969	338.08	4.07	367.18	75.2
10	545.272	82.1106	0.150587	18.5969	0.227064	0.0530059	0.00185494	337.64	4.02	328.03	79.41
11	540.992	83.2646	0.153911	18.636	0.227397	0.0534071	0.00179778	336.95	4.01	345.12	76.16
12	549.69	84.9499	0.154542	18.3224	0.211784	0.0512868	0.00154368	342.57	3.86	252.71	69.23
13	627.884	85.1329	0.135587	18.8226	0.233983	0.0526765	0.00169653	333.7	4.04	313.86	73.27
14	550.988	70.4553	0.127871	18.494	0.217479	0.0552966	0.00181983	339.47	3.89	423.23	73.44
15	474.142	69.0632	0.145659	18.4924	0.222982	0.0516628	0.00168572	339.5	3.99	269.48	74.82
16	472.272	59.8174	0.126659	18.7167	0.218275	0.0524112	0.00168896	335.54	3.81	302.37	73.46
17	550.822	71.6171	0.130019	18.418	0.221375	0.053434	0.00167364	340.83	3.99	346.25	70.85
18	611.332	78.1744	0.127876	18.5045	0.219582	0.0540966	0.00169262	339.28	3.92	374.06	70.43
OG1
Spot	238 U	232 Th	232 Th /	238 U /	238 U /	207 Pb /	207 Pb /	238 U /	238 U /	207 Pb /	207 Pb /
no.	(ppm)	(ppm)	238 U	206 Pb	206 Pb ± 2 sigma	206 Pb	206 Pb ± 2 sigma	206 Pb Age (Ma)	206 Pb ± 2 sigma Age (Ma)	206 Pb Age (Ma)	206 Pb ± 2 sigma Age (Ma)
1	153.085	243.854	1.59293	0.710793	0.00838571	0.298131	0.00682998	5662.1	44.5	3459.8	35.5
2	105.427	129.525	1.22857	0.716871	0.00885434	0.297546	0.00700663	5630.1	46.4	3456.8	36.5
3	177.985	264.568	1.48646	0.738261	0.00900281	0.297674	0.0069004	5520.3	45.2	3457.5	35.9
4	176.897	271.771	1.53632	0.737319	0.0084407	0.298065	0.00690866	5525.1	42.5	3459.5	35.9
5	109.121	141.947	1.30083	0.722579	0.00838799	0.298268	0.00704004	5600.3	43.4	3460.6	36.6
6	133.447	187.636	1.40607	0.72174	0.00829751	0.299786	0.00692283	5604.7	43	3468.4	35.8
7	151.696	173.524	1.14389	0.715969	0.00822777	0.298455	0.00693382	5634.8	43.2	3461.5	36
8	138.153	130.51	0.944676	0.724084	0.00827768	0.297667	0.00686898	5592.5	42.7	3457.4	35.8
9	152.414	219.307	1.4389	0.714953	0.00941018	0.295603	0.00688859	5640.1	49.5	3446.6	36.2
10	158.783	244.968	1.54278	0.723993	0.00850898	0.296617	0.00691521	5593	43.9	3451.9	36.2
11	181.436	221.587	1.2213	0.69517	0.0086729	0.296433	0.00680714	5746.2	47.4	3451	35.6
12	127.991	163.119	1.27445	0.714749	0.00876579	0.300559	0.00699445	5641.2	46.1	3472.4	36
13	95.1771	126.371	1.32774	0.727815	0.00858131	0.303508	0.00718549	5573.4	44	3487.5	36.6
14	103.887	128.364	1.23561	0.745519	0.00899796	0.2995	0.00709082	5484.1	44.6	3466.9	36.7
15	105.691	116.768	1.1048	0.742236	0.0148447	0.298628	0.00704331	5500.5	74	3462.4	36.6
16	98.9093	123.044	1.24401	0.750555	0.00914053	0.300643	0.00706503	5459.3	44.8	3472.8	36.4
17	101.353	140.858	1.38978	0.731644	0.00885727	0.299418	0.00705595	5553.8	45.1	3466.5	36.5
18	100.623	73.438	0.729837	0.732779	0.00855325	0.305052	0.00714892	5548	43.4	3495.4	36.2
19	173.322	248.042	1.43111	0.704453	0.00861564	0.304221	0.00705287	5695.9	46.3	3491.2	35.9
20	117.014	98.4397	0.841263	0.725311	0.00850741	0.30449	0.00709851	5586.2	43.8	3492.5	36.1
21	88.92	109.866	1.23556	0.724414	0.00858795	0.301408	0.00712187	5590.8	44.3	3476.8	36.6
22	100.442	80.2544	0.799015	0.725327	0.00851569	0.301452	0.00707402	5586.1	43.9	3477	36.3
23	125.194	137.488	1.0982	0.739014	0.00977986	0.295551	0.00686616	5516.6	49.1	3446.4	36
24	106.49	116.279	1.09192	0.735708	0.00902992	0.292991	0.00678892	5533.2	45.6	3432.9	36
25	122.89	161.122	1.3111	0.731386	0.00853509	0.296404	0.00687817	5555.1	43.4	3450.8	36
26	95.5099	69.4193	0.726828	0.730123	0.00855545	0.296351	0.00689018	5561.5	43.7	3450.6	36.1
27	105.18	137.645	1.30866	0.724173	0.00833082	0.300889	0.00702834	5592.1	43	3474.1	36.2
28	139.722	134.007	0.959093	0.720204	0.00879113	0.300368	0.00688907	5612.7	45.7	3471.4	35.5
29	131.898	139.447	1.05724	0.72089	0.011163	0.305063	0.00709007	5609.1	58	3495.4	35.9

## Sheet: C) Rutile U-Pb
MS3 Rutile Analyses
Group 1 (Ordovician)
Spot	238 U	232 Th	232 Th /	238 U /	238 U /	207 Pb /	207 Pb /	238 U /	238 U /	207 Pb /	207 Pb /	207Pb-corrected	207Pb-corrected	f 207 (%)
no	(ppm)	(ppm)	238 U	206 Pb	206 Pb ± 2 sigma	206 Pb	206 Pb ± 2 sigma	206 Pb Age (Ma)	206 Pb ± 2 sigma Age (Ma)	206 Pb Age (Ma)	206 Pb ± 2 sigma Age (Ma)	206Pb/238U Age (Ma)	206Pb/238U ± 2 sigma Age (Ma)
3	18.7518	36.0253	1.92117	1.3396	0.165606	0.788659	0.0214527	3594.58	457.067	4900.75	38.7785	614.217	143.254	86.6084
4	11.0918	23.9057	2.15527	0.189609	0.00344113	0.843294	0.00539044	11838.3	18.6473	4996.04	9.07394	333.835	511.777	99.0431
6	102.722	647.68	6.30515	0.0977271	0.00176143	0.847248	0.00513648	15592.7	10.344	5002.68	8.60358	N/A	N/A	N/A
7	4.88852	18.9848	3.88354	1.49355	0.0635729	0.77169	0.031216	3304.11	164.386	4869.72	57.7491	627.673	156.198	84.7261
11	41.8773	590.956	14.1116	0.702708	0.0318418	0.836733	0.0202141	5705.3	120.566	4984.95	34.3108	934.624	214.826	89.0363
18	5.5395	52.6581	9.50593	5.43596	0.165906	0.539507	0.0223939	1088.57	166.213	4352.3	60.8091	466.643	34.6729	59.1909
20	1.04324	1.03611	0.993169	0.215687	0.00457126	0.85294	0.00664542	11147.4	24.2401	5012.18	11.0522	679.013	500.188	97.8437
21	82.9737	26.661	0.321319	1.79425	0.0720737	0.769521	0.0273217	2855.61	166.313	4865.7	50.6965	496.453	117.852	85.6361
22	6.32068	319.431	50.5375	2.24753	0.0645407	0.726032	0.0203961	2372.68	128.131	4782.48	40.2682	535.066	72.5498	80.5489
23	246.01	959.987	3.90223	0.132358	0.00378811	0.844683	0.00645984	13837.5	21.5655	4998.37	10.8551	573.475	791.72	98.8734
25	132.083	2443.62	18.5006	0.430074	0.0168983	0.841667	0.0195677	7745.53	76.1767	4993.29	33.0067	2288.02	336.053	81.6754
26	118.228	140.033	1.18443	0.0767022	0.00790623	0.865515	0.0272846	17029.7	47.3369	5032.93	44.6781	N/A	N/A	N/A
27	49.5716	286.007	5.76958	0.663864	0.02057	0.829923	0.0131873	5923.1	79.6999	4973.34	22.579	1161.93	159.501	86.888
29	163.056	17711.7	108.624	4.85274	0.245037	0.599123	0.0301264	1207.84	270.05	4505.22	73.0714	428.562	52.1185	66.6421
32	14.217	280.711	19.7447	0.668878	0.0605224	0.870113	0.0643187	5893.99	233.884	5040.44	104.73	427.335	696.242	95.4157
34	20.8108	30.2257	1.4524	0.133539	0.00263701	0.848612	0.00726129	13787	14.9966	5004.96	12.1419	829.206	844.018	98.3882
35	25.4553	382.103	15.0108	0.62035	0.0484996	0.812386	0.0118865	6189.29	193.009	4942.97	20.8192	1646.01	193.265	81.9542
38	27.4505	53.4176	1.94596	0.805394	0.035421	0.80389	0.0265419	5203.56	126.492	4928	47.011	1156.69	232.352	84.1711
40	120.59	614.815	5.09841	0.509816	0.030516	0.816883	0.0271758	6998.82	130.311	4950.82	47.3198	2243.33	385.318	78.7801
41	10.9871	136.836	12.4543	0.93086	0.0267316	0.811539	0.0121235	4703.38	89.2525	4941.48	21.2579	825.663	112.195	87.2803
43	24.794	212.344	8.56436	1.06107	0.0359404	0.7723	0.0182105	4280.07	112.422	4870.85	33.6607	1025.61	130.352	81.7016
45	45.8918	347.61	7.57456	0.235905	0.00493877	0.849321	0.00583645	10676.1	25.7605	5006.14	9.7507	484.994	429.363	98.2903
46	50.1014	217.869	4.34856	0.611402	0.0158492	0.840433	0.0155912	6247.26	63.4069	4991.21	26.3402	1151.45	193.73	88.0431
47	5.03645	4.73618	0.940381	0.152405	0.0051855	0.850263	0.0060436	13041.5	29.0073	5007.72	10.0849	N/A	N/A	N/A
49	0.893847	0.40029	0.447829	0.463791	0.0288001	0.8371	0.00829425	7409.19	126.85	4985.57	14.0718	2091.07	207.53	82.229
50	20.6463	30.2401	1.46467	0.367539	0.0373771	0.868085	0.0314641	8470.2	176.235	5037.13	51.3601	2023.89	603.039	86.4441
51	5.6866	1.38374	0.243334	0.157914	0.00222876	0.85276	0.00516231	12843.3	12.4081	5011.88	8.58749	932.089	662.953	97.8741
52	10.3621	2.22628	0.214848	1.68379	0.0850153	0.779173	0.0300512	3005.21	204.274	4883.49	55.0257	489.66	137.377	86.7119
55	9.06239	21.4536	2.36732	13.9587	0.289763	0.0572211	0.00383167	446.029	124.888	499.074	147.482	445.298	9.28539	0.169616
56	17.2225	17.2472	1.00143	1.15043	0.0525619	0.787864	0.0154254	4032.43	157.598	4899.31	27.9133	780.61	111.459	85.1906
58	0.923455	0.314101	0.340137	0.858745	0.0199865	0.782724	0.012493	4977.82	69.3189	4889.98	22.765	1290.98	116.221	80.9596
59	39.7914	122.781	3.08562	0.831883	0.0126212	0.81325	0.0101256	5088.85	44.4148	4944.48	17.7149	977.874	108.166	86.3735
60	30.5842	95.8256	3.13317	0.113351	0.00649754	0.85037	0.00768004	14727.7	37.6218	5007.9	12.8139	1130.74	1059.47	98.1764
62	70.0061	38.9289	0.556079	0.0710751	0.00171871	0.859296	0.00562529	17487.1	10.3443	5022.7	9.28211	3356.84	2152.04	97.115
63	4.125	39.7834	9.64446	0.313875	0.027655	0.841439	0.00765815	9229.59	135.707	4992.91	12.9215	N/A	N/A	N/A
64	6.03446	11.7893	1.95366	0.643897	0.0647637	0.835833	0.0595931	6042.14	254.097	4983.42	101.267	1123.39	623.745	87.742
66	99.4856	147.33	1.48092	1.62243	0.0870328	0.778275	0.0274551	3095.42	214.021	4881.85	50.3338	521.328	131.284	86.3341
67	3.93576	3.12432	0.793829	0.835695	0.0724954	0.820776	0.0454994	5072.78	254.715	4957.58	78.8261	874.422	383.287	87.8594
68	42.0152	66.9734	1.59403	3.19828	0.094395	0.661027	0.0172074	1753.82	144.967	4647.59	37.5569	517.616	45.4407	73.2602
70	5.69988	2.91938	0.512182	0.76617	0.0103781	0.799063	0.0115602	5383.81	37.8799	4919.43	20.607	1324.08	121.099	82.5303
72	18.0555	54.3076	3.00781	1.36892	0.0366883	0.782457	0.0141044	3535.29	99.8459	4889.49	25.7107	637.308	87.0646	85.7749
73	353.911	1234.31	3.48761	0.265375	0.00622695	0.838477	0.00821799	10069.2	31.7233	4987.9	13.9181	86.3706	402.797	99.6468
74	285.012	4100.73	14.3879	0.899423	0.0163534	0.813017	0.0124858	4819.03	55.5028	4944.07	21.8508	858.086	116.293	87.1943
76	28.1704	161.709	5.74039	0.76979	0.0460742	0.822716	0.012752	5366.63	167.862	4960.94	22.037	984.481	145.73	87.2988
77	82.331	6441.65	78.2408	0.170063	0.00709601	0.847708	0.00775549	12432.8	39.0957	5003.45	12.9829	597.15	658.266	98.4954
82	170.745	4153.82	24.3276	1.17785	0.0550448	0.790701	0.0159553	3962.28	162.967	4904.44	28.7619	729.795	112.214	85.8816
83	83.9191	207.694	2.47493	0.649771	0.0122602	0.83221	0.0131324	6006.58	47.9071	4977.25	22.4193	1168.74	159.973	87.0841
84	2.23318	4.54919	2.03709	0.113751	0.00266317	0.844036	0.00524648	14707.3	15.4145	4997.29	8.82335	621.082	879.251	98.9552
85	310.919	1499.89	4.82406	0.55858	0.0226957	0.821397	0.0179869	6614.87	93.8778	4958.66	31.1367	1791.79	234.698	82.1019
90	9.66464	58.568	6.06003	0.426481	0.0111129	0.842553	0.0151613	7783.38	50.2213	4994.79	25.5456	2298.37	272.136	81.7308
92	31.8142	8.44691	0.265508	1.69392	0.048343	0.761343	0.0142909	2990.83	115.695	4850.44	26.821	581.166	72.1165	84.0192
93	25.975	24.8406	0.956328	0.736511	0.0339528	0.823356	0.0118493	5529.15	126.058	4962.05	20.4602	1056.34	140.279	86.8861
95	195.574	0.00811964	4.1517e-05	1.02835	0.0286005	0.778243	0.0159307	4378.84	90.9029	4881.79	29.2073	1018.93	119.978	82.3907
96	34.3899	84.4253	2.45495	1.01873	0.192681	0.768175	0.028761	4408.77	617.166	4863.2	53.4668	1128.7	282.538	80.5062
97	47.108	68.6566	1.45743	0.922501	0.0253266	0.7983	0.00980343	4733.56	84.9285	4918.07	17.4932	985.345	97.8091	84.7647
98	23.9906	82.029	3.41922	0.324897	0.0432622	0.869659	0.07209	9060.97	210.571	5039.7	117.449	2642.45	1660.79	83.5381
102	75.683	101.774	1.34474	2.4558	0.0366287	0.695571	0.0121516	2202.11	68.3293	4720.95	25.1151	584.521	43.1611	76.6916
104	55.4333	200.371	3.61463	1.53161	0.051685	0.781721	0.0116224	3239.55	131.627	4888.15	21.2076	545.242	70.4553	86.4819
106	39.886	138.083	3.46193	0.837256	0.0184602	0.797748	0.0104867	5066.23	64.7737	4917.08	18.7262	1160.32	108.054	83.4884
107	71.5091	192.757	2.69555	0.738546	0.0160542	0.799489	0.00919509	5518.91	59.5296	4920.19	16.3817	1401.19	111.155	82.0688
109	1.864	0.400102	0.214646	0.376539	0.0215042	0.823642	0.0264874	8356.52	100.714	4962.54	45.7188	N/A	N/A	N/A
111	17.2877	66.4404	3.84322	1.38815	0.0720253	0.78123	0.0203644	3497.48	194.479	4887.25	37.1841	632.647	117.339	85.6859
115	13.1618	20.9955	1.59518	0.566813	0.0133539	0.808025	0.0105025	6554.52	54.9438	4935.31	18.5007	2027.85	154.802	79.0466
116	3.57268	7.7528	2.17002	1.28783	0.0885373	0.77786	0.0142506	3704.4	249.596	4881.09	26.1407	731.253	102.216	84.5306
117	41.0824	39.6229	0.964473	0.317612	0.041434	0.847894	0.0825136	9171.6	202.783	5003.76	138.098	N/A	N/A	N/A
118	41.4029	243.748	5.88723	0.855914	0.0403458	0.782786	0.0245509	4989.28	140.161	4890.09	44.7333	1296.96	204.642	80.9253
121	44.3656	222.166	5.00762	1.40763	0.090065	0.736396	0.0376697	3460.03	241.261	4802.78	73.2551	910.347	195.028	78.6498
122	56.5875	232.568	4.10988	1.68782	0.0489258	0.748436	0.0197844	2999.47	117.356	4826	37.8142	652.469	92.0232	82.0224
123	54.9307	236.572	4.30674	2.4693	0.149395	0.748415	0.045489	2191.9	277.767	4825.95	86.9465	398.138	141.503	84.2685
132	34.3268	44.8536	1.30666	2.24977	0.0972484	0.738512	0.0227728	2370.71	192.964	4806.89	44.1501	486.542	81.5362	82.3627
133	65.0323	121.954	1.87528	6.60986	0.532054	0.507709	0.0481731	908.185	451.446	4263.09	139.689	418.483	64.3246	55.6672
135	33.2636	18.7569	0.563886	0.307797	0.0183964	0.809786	0.0283633	9325.76	90.6859	4938.41	49.8479	665.274	750.047	96.6538
139	46.8201	193.581	4.13457	3.33528	0.121331	0.663855	0.0212614	1690.44	180.462	4653.75	46.1935	486.706	52.7305	73.8435
140	37.1881	222.898	5.99379	2.69191	0.0827617	0.679763	0.0184071	2036.38	144.534	4687.87	38.9911	573.007	56.2628	74.9765
141	37.6193	0.191852	0.00509984	0.0114558	0.00150026	0.844833	0.0128436	28884.1	9.56176	4998.62	21.5784	N/A	N/A	N/A
142	8.53224	3.76964	0.441811	1.36234	0.0766214	0.758401	0.00717636	3548.42	209.16	4844.91	13.5242	805.545	70.5736	81.8668
143	18.0716	14.0292	0.776316	0.943986	0.0431257	0.801565	0.0146713	4656.79	143.032	4923.88	26.066	914.373	128.33	85.6142
146	33.0209	119.826	3.62879	0.619606	0.0378363	0.796294	0.0161016	6194.06	150.625	4914.48	28.8087	1946.46	217.378	78.1598
149	31.9653	3091.37	96.7101	2.96049	0.140532	0.650631	0.0390199	1875.99	228.837	4624.71	86.6238	593.749	100.882	71.4372
150	198.75	7602.64	38.2522	2.04695	0.176891	0.718499	0.0669823	2564.32	374.668	4767.52	133.725	633.07	241.672	78.8778
154	9.1013	44.8807	4.93124	0.277247	0.0252107	0.831652	0.0386878	9847.25	127.258	4976.29	66.0938	117.949	1161.98	99.4881
157	162.587	8434.78	51.8786	0.548684	0.0565165	0.842512	0.0768409	6689.05	235.355	4994.72	129.477	1378.38	914.335	86.9193
158	121.192	394.662	3.25649	0.281028	0.020524	0.832898	0.0153928	9778.97	103.29	4978.42	26.2552	80.5631	528.235	99.6466
Group 2 (Proterozoic)
Spot	238 U	232 Th	232 Th /	238 U /	238 U /	207 Pb /	207 Pb /	238 U /	238 U /	207 Pb /	207 Pb /	207Pb-corrected	207Pb-corrected	f 207 (%)
no	(ppm)	(ppm)	238 U	206 Pb	206 Pb ± 2 sigma	206 Pb	206 Pb ± 2 sigma	206 Pb Age (Ma)	206 Pb ± 2 sigma Age (Ma)	206 Pb Age (Ma)	206 Pb ± 2 sigma Age (Ma)	206Pb/238U Age (Ma)	206Pb/238U ± 2 sigma Age (Ma)
1	62.1761	7.87077	0.126588	3.32288	0.0533141	0.155907	0.0106938	1674.75	97.1444	2262.69	125.075	1596.19	32.2192	6.64084
10	82.9737	26.661	0.321319	3.33242	0.0536936	0.145354	0.00511148	1698.52	99.3067	2248.37	99.6489	1612.11	27.0289	5.31705
33	17.2225	17.2472	1.00143	2.58604	0.118738	0.286056	0.0152781	2262.54	152.105	3314.47	113.581	1723.59	85.6465	20.7313
61	278.236	239.838	0.861994	3.98352	0.120106	0.328836	0.00826656	1508.2	90.2023	3582.19	77.2651	1038.54	33.3384	30.3652
71	345.997	166.211	0.480383	5.99985	0.0954104	0.0901305	0.00235328	1030.2	61.3117	1390.74	96.3925	973.254	15.1756	2.22109
110	610.481	267.872	0.438789	8.47351	0.164848	0.119755	0.00248887	757.509	46.1498	1861.97	83.964	671.008	12.86	7.04534
151	49.5548	16.898	0.340996	8.70611	0.246058	0.193834	0.014658	745.623	48.6548	2559.44	156.789	590.919	20.4289	16.4222
152	189.706	17.837	0.0940241	3.74642	0.0781163	0.324302	0.00781278	1601.08	95.5594	3491.64	75.0213	1113.49	26.4238	29.3631
167	35.3443	0.0345532	0.000977617	3.75313	0.097351	0.120984	0.00764651	1611.11	94.0802	1759.66	138.569	1477.62	39.2994	3.31405

## Sheet: D) Rutile Reference Material
Rutile Reference Material
	Standard	Weighted Mean 238U/206Pb Age (Ma)	± 2σ	MSWD	p
	R19	491	10	0.87	0.57
	Published age	489.5	0.9	Zack et al., (2011)
R19
Spot	238 U	238 U /	238 U /	207 Pb /	207 Pb /	238 U /	238 U /
no.	(ppm)	206 Pb	206 Pb ± 2 sigma	206 Pb	206 Pb ± 2 sigma	206 Pb Age (Ma)	206 Pb ± 2 sigma Age (Ma)
1	26.6205	12.4356	1.01108	0.0528707	0.0120718	498.596	39.0108
2	22.9206	12.3703	0.768757	0.0495817	0.0104421	501.128	29.9633
3	19.5382	12.9815	0.928921	0.0555223	0.0114155	478.385	32.9928
4	20.1328	13.037	0.94129	0.04086	0.0102376	476.425	33.1586
5	24.5443	12.8668	1.00984	0.036163	0.00876113	482.496	36.4862
6	23.7439	13.0452	0.804764	0.0528426	0.0113746	476.133	28.3144
7	22.6406	12.3158	1.12094	0.060727	0.016792	503.262	44.0637
8	18.8498	12.2293	0.820033	0.0488451	0.0125657	506.684	32.6749
9	21.1001	12.3481	1.17916	0.041689	0.0117899	501.992	46.1186
10	24.1749	11.7647	0.928784	0.0566732	0.00959737	525.897	39.8698
11	22.5355	12.6371	0.738884	0.0500603	0.00971164	490.941	27.6394
12	22.1836	13.3852	1.20909	0.0417388	0.0124765	464.465	40.4801

## Sheet: E) Session 1 Apatite U-Pb
Session 1
MS3 Apatite Analyses
Group 1 Apatite (Ordovician)
#	U (ppm)	Th (ppm)	Th/U	206Pb/204Pb	± 2σ	f207 (%)	238U/206Pb	± 2σ	207Pb/206Pb	± 2σ	206Pb/238U Age (Ma)	± 2σ	207Pb/206Pb Age (Ma)	± 2σ	207Pb/235U Age (Ma)	± 2σ	207Pb-corrected 206Pb/238U Age (Ma)	± 2σ	Disc (%)
1	0.00730719	0.00113943	0.155933	6.92856	0.896085	99.7886	0.00439696	0.00172016	0.839233	0.0399346	35011.9	2650.86	4989.18	67.5692	10334.1	423.036	0	73470.4	-601.757
2	4.32609	7.54199	1.74337	8.48625	1.13363	81.3769	2.49209	0.0939902	0.761272	0.0304376	2174.88	69.6253	4850.31	57.1307	3821.42	54.5672	331.109	94.2168	55.16
3	9.85805	85.115	8.63406	13.1151	1.56772	72.9648	3.61347	0.121637	0.633096	0.0210575	1574.93	47.037	4585.21	48.1373	3274.32	46.1717	497.687	46.7985	65.6518
6	1.85224	0.487442	0.263164	2.96504	0.36769	76.1004	3.19748	0.175005	0.715469	0.0531556	1754.21	84.0613	4761.46	106.601	3513.9	90.9978	367.783	128.226	63.1582
8	54.0438	1.9795	0.0366277	30.3063	4.20077	20.9274	10.5709	0.288473	0.216553	0.00948393	582.683	15.2037	2954.51	70.6741	1361.75	38.7099	471.915	14.2844	80.2782
9	4.14858	340.488	82.0735	10.4854	1.24723	88.1147	1.58701	0.0653985	0.742572	0.0274794	3150.04	102.694	4814.74	52.9643	4246.16	55.4339	602.974	131.604	34.575
10	1.55262	4.98288	3.20935	13.6713	1.20822	98.9987	0.132218	0.0127529	0.844769	0.01989	13843.6	550.507	4998.52	33.4196	6886	101.031	1323.17	1097.44	-176.954
11	8.40517	37.7544	4.4918	13.2617	1.02645	90.0691	1.32833	0.0568564	0.79814	0.0183803	3617.91	118.521	4917.78	32.8047	4496.67	48.801	405.841	106.427	26.432
12	18.187	299.95	16.4925	13.2514	1.77665	59.9276	5.35941	0.166479	0.577627	0.0221507	1102.86	31.4881	4452.05	55.8804	2805.92	46.9823	416.272	33.7858	75.228
13	23.8779	62.2341	2.60635	15.7972	1.30183	64.2036	4.78621	0.141694	0.585236	0.0164764	1223.13	32.9827	4471.11	40.9843	2926.44	39.1782	453.129	29.0994	72.6436
14	0.330837	0.521649	1.57675	9.87662	1.16875	99.2944	0.0887473	0.0153484	0.834729	0.0284843	16161.1	1032.75	4981.54	48.4716	7278.29	180.738	2953.8	4059.47	-224.42
17	7.42266	71.1615	9.58707	12.4272	1.17593	86.408	1.81808	0.0605655	0.773731	0.0222051	2825.3	76.2071	4873.49	40.9637	4151.42	43.9253	399.71	93.7541	42.0273
18	11.5701	55.5647	4.80244	9.60514	1.22539	59.2457	5.44997	0.207102	0.561065	0.0219542	1086	37.9801	4409.61	57.1479	2762.36	51.7825	432.343	34.4289	75.372
20	12.106	2.6923	0.222395	7.91415	0.96081	43.0755	7.61148	0.29941	0.423908	0.0199612	795.737	29.447	3995.45	70.4205	2193.74	55.174	447.417	26.2153	80.0839
21b	0.00527324	0.011242	2.1319	11.0867	1.23447	99.915	0.00146126	0.000704751	0.878485	0.0288053	42094.5	3384.66	5054	46.4296	11499.1	535.519	0	162756	-732.895
22	15.6853	15.3991	0.981755	11.8528	1.50995	55.7676	5.91267	0.192133	0.494209	0.0201786	1007.31	30.3036	4223.36	60.2459	2566.16	48.7907	484.027	29.9332	76.1492
23	21.2135	10.5176	0.495798	12.805	1.12427	60.6829	5.25578	0.156571	0.538078	0.0165966	1122.82	30.6983	4348.41	45.1962	2757.1	40.6813	480.75	27.5767	74.1786
24	0.104417	0.0508826	0.487304	10.2468	0.973198	99.7622	0.0318152	0.00289505	0.868602	0.0279742	22427.9	569.99	5037.97	45.6345	8359.79	98.2917	-60.7657	7010.19	-345.177
25	0.23757	1.03967	4.37629	4.8091	0.558218	98.3056	0.226137	0.0226567	0.848104	0.047708	10897.6	527.927	5004.11	79.8252	6345.87	116.959	679.073	1570.4	-117.772
27	5.23091	34.9259	6.67683	8.57252	1.02541	82.3756	2.35544	0.0934079	0.711378	0.0302978	2281.1	76.1905	4753.23	61.1341	3810.12	57.7652	509.176	98.7969	52.0095
28	144.307	164.569	1.14041	47.925	5.31022	10.1444	12.014	0.293765	0.154285	0.00494412	515.412	12.1122	2393.2	54.5285	1034.47	26.1583	455.254	11.3215	78.4635
31	4.26702	74.0949	17.3645	6.86662	0.659891	80.4381	2.61404	0.0962435	0.68932	0.0294736	2088.18	65.6748	4707.97	61.5075	3675.82	55.8147	522.943	86.8219	55.6458
32	4.87427	27.8706	5.7179	4.90951	0.624254	60.1898	5.32125	0.251882	0.526953	0.0339447	1110.13	48.2732	4317.77	94.5488	2725.59	75.7672	490.603	53.1097	74.2893
34	1.26671	25.5067	20.1362	10.529	0.940082	97.2249	0.366612	0.0162556	0.805954	0.0243518	8482.1	209.228	4931.65	43.0143	5804.9	54.354	1264.34	485.321	-71.9929
35	5.66622	0.592124	0.104501	10.3839	1.09381	84.1945	2.11431	0.0734189	0.76131	0.0269746	2496.56	71.881	4850.38	50.6279	3984.81	49.4178	389.028	97.9696	48.5285
36	5.88422	111.622	18.9697	10.4576	0.925591	86.3286	1.82566	0.0629653	0.725791	0.0253571	2815.8	78.6866	4782	50.0805	4083.45	48.9925	594.31	105.757	41.1168
38	5.51301	68.3763	12.4027	14.6112	1.08898	94.4245	0.745477	0.0234546	0.823236	0.0185281	5484.35	116.211	4961.84	31.9972	5109.11	39.0416	463.408	188.621	-10.5305
39	0.370603	1.73887	4.69201	11.3609	1.14933	99.3131	0.091574	0.0071843	0.876077	0.0272969	15975.7	464.117	5050.11	44.1265	7295.53	85.852	-687.838	2565.35	-216.343
41	8.71789	0.47997	0.0550558	7.54737	0.816432	62.4055	5.02553	0.207532	0.552917	0.0253765	1169.86	44.1807	4388.23	67.1064	2825.53	58.8763	480.2	42.6701	73.341
43	21.0725	88.1274	4.1821	17.1442	2.20653	49.7878	6.71479	0.326873	0.490777	0.0257708	894.934	40.6768	4213.08	77.5254	2441.5	66.2325	431.192	35.5209	78.7582
45	4.8062	19.4295	4.04258	11.5746	1.15052	89.5399	1.3969	0.0490152	0.759984	0.0235023	3480.55	94.3764	4847.89	44.1929	4397.08	46.8989	590.53	127.475	28.2049
46	12.2067	32.8767	2.69333	13.4248	1.14623	83.3357	2.2262	0.107869	0.706438	0.0176922	2391.68	96.8258	4743.22	35.9656	3859.19	54.1961	554.536	64.8385	49.5769
47	82.1906	40.0435	0.487203	31.1488	3.06312	38.9772	8.15823	0.25891	0.371255	0.0117907	745.371	22.3388	3795.87	48.0995	2014.5	39.3388	466.463	18.082	80.3636
48	0.267507	0.963626	3.60225	12.9259	1.22579	99.5498	0.0536246	0.00649215	0.839626	0.0204517	19197.3	744.011	4989.85	34.587	7795.45	125.977	0	3044.83	-284.728
49	11.6516	2.96051	0.254085	9.72024	1.12441	63.0378	4.94034	0.148108	0.54777	0.0248411	1188.28	32.5335	4374.55	66.3565	2832.91	51.8538	496.082	40.5569	72.8365
50	1.58951	4.75996	2.99461	6.99412	0.739153	93.7844	0.8306	0.0404719	0.810789	0.0321303	5094.28	171.628	4940.17	56.394	4984.72	63.3842	529.035	291.983	-3.11962
51	0.0591377	0.369518	6.24842	7.81533	0.774601	99.7586	0.0323123	0.00478637	0.868344	0.0378185	22331.1	931.438	5037.55	61.7131	8343.75	157.994	2.9134	9264.97	-343.292
52	29.126	66.8699	2.29588	16.4051	1.55279	69.8223	4.03427	0.120819	0.618182	0.0143386	1427.51	38.3491	4550.67	33.6273	3144.03	36.7396	474.548	30.1383	68.6307
53	33.7188	8.95039	0.265442	16.782	2.27699	25.9815	9.89766	0.296873	0.29977	0.013026	620.466	17.7429	3468.34	67.3177	1668.95	43.2767	440.322	16.2964	82.1106
54	18.9747	1.04802	0.0552327	13.8079	1.38352	68.687	4.18667	0.127981	0.619251	0.0185735	1380.73	37.9935	4553.18	43.4785	3109.79	41.4741	455.725	36.1561	69.6754
55	0.415532	26.6115	64.042	9.05482	1.02438	98.629	0.183426	0.0131426	0.858518	0.032212	12018.4	390.776	5021.42	53.2032	6570.42	82.176	411.681	1334.9	-139.343
56	3.19808	26.9792	8.43604	11.2496	1.29236	92.7505	0.968822	0.0425281	0.802396	0.0269031	4571.22	143.753	4925.35	47.7451	4819.19	55.6549	519.907	210.136	7.19009
58	0.231913	2.67693	11.5428	14.1041	1.12724	99.7469	0.0320421	0.0062587	0.856139	0.0187168	22383.5	1234.96	5017.49	31.005	8337.91	202.146	2983.33	7586.37	-346.111
59	13.5292	70.2961	5.1959	10.167	1.08545	56.7058	5.78695	0.208022	0.497442	0.0225309	1027.53	34.1434	4232.99	66.7952	2592.36	54.195	490.128	33.972	75.7255
60	20.4417	1.07519	0.0525981	15.2317	1.51965	66.0351	4.5398	0.127205	0.574741	0.0188608	1283.32	32.6057	4444.75	47.8381	2959.79	41.4628	494.471	34.0732	71.1272
61	8.22412	115.615	14.0581	17.1437	0.858228	97.0062	0.400502	0.0168901	0.847402	0.0121315	8070.05	194.174	5002.93	20.3163	5766.17	45.096	401.758	231.331	-61.3064
62	28.8654	45.437	1.5741	17.5891	2.17127	48.0639	6.94133	0.202043	0.411982	0.015656	867.606	23.6281	3952.72	56.9811	2251.11	43.336	502.476	22.1528	78.0504
63	1.99099	14.9586	7.51312	5.581	0.65651	87.8546	1.62209	0.0801349	0.744445	0.0419417	3095.92	121.469	4818.35	80.6221	4226.82	75.0361	581.698	195.577	35.7472
64	4.8878	0.340983	0.0697619	11.2366	0.980487	89.4674	1.40632	0.0445924	0.755758	0.0242816	3462.52	84.9509	4839.92	45.9305	4384.77	45.2546	608.951	130.388	28.4592
65	0.415011	0.655396	1.57923	5.59864	0.806019	98.1609	0.24633	0.0226987	0.867218	0.0356415	10451.5	477.489	5035.71	58.2407	6281.78	102.586	36.1356	1141	-107.547
67	82.373	29.0485	0.352646	33.3247	4.26785	29.8598	9.37576	0.270329	0.274823	0.0131362	653.31	17.9137	3333.05	74.801	1642.23	45.464	484.222	17.237	80.3991
69	14.2039	28.531	2.00867	11.758	1.06158	70.9992	3.87608	0.121896	0.614286	0.0198949	1479.56	41.5767	4541.51	46.9761	3176.71	43.8582	500.987	41.559	67.4213
72	13.1543	1116.94	84.9109	16.3601	0.770434	97.8577	0.284663	0.0116918	0.831205	0.0107509	9714.39	206.17	4975.53	18.3773	6092.28	43.6415	978.036	279.146	-95.2434
74	7.65036	59.124	7.72827	13.3608	1.28905	87.2493	1.7042	0.0805009	0.756274	0.0208293	2976.38	112.617	4840.89	39.3716	4193.23	54.6805	502.632	94.7793	38.516
75	4.26841	13.1629	3.08379	5.35936	0.671438	71.6273	3.79561	0.185646	0.680624	0.0376282	1507.53	65.7496	4689.7	79.5988	3296.96	72.157	380.209	77.5901	67.8544
76	7.14148	1.2723	0.178157	10.9615	1.46008	79.1638	2.78593	0.0929333	0.702897	0.02708	1977.18	56.8015	4736.01	55.346	3632.19	50.3398	454.91	74.9874	58.2521
77	1.87123	33.8705	18.1007	4.11849	0.588834	78.0688	2.93425	0.211434	0.730353	0.0566259	1890.53	118.082	4790.98	111.091	3618.82	104.801	361.865	149.306	60.5398
80	39.206	42.7703	1.09091	20.7675	2.69429	39.0964	8.14202	0.395185	0.367801	0.0235409	746.772	34.2254	3781.7	97.0256	2008.06	70.3869	470.549	31.1673	80.253
81	0.199899	1.13929	5.69935	3.62876	0.479691	97.7738	0.298038	0.0263097	0.85837	0.0613728	9485.17	439.082	5021.18	101.385	6078.35	115.553	259.127	1586.86	-88.9035
82	2.01722	8.861	4.39268	11.3878	1.12494	95.975	0.538484	0.0205354	0.841469	0.0269573	6767.41	159.825	4992.96	45.4829	5459.67	50.3797	383.765	381.68	-35.5391
83	6.09365	25.8085	4.23531	4.17692	0.434974	45.424	7.29837	0.34792	0.458195	0.0321027	827.771	37.0325	4111.36	104.052	2302.07	77.2809	430.952	38.8746	79.8663
84	7.63089	6.48557	0.84991	5.14511	0.63847	42.2005	7.7308	0.398317	0.458969	0.0334856	784.172	38.0429	4113.87	108.336	2251.36	80.9856	406.555	38.7119	80.9383
86	0.680118	52.536	77.2454	12.2344	1.28088	98.7882	0.1576	0.021159	0.828373	0.0212645	12854.4	751.031	4970.68	36.481	6688.04	139.472	1869.8	1033.39	-158.605
87	4.94245	16.5518	3.3489	7.17648	0.688722	79.793	2.70201	0.106702	0.711522	0.0316146	2029.84	68.7673	4753.52	63.7773	3674.44	58.8063	444.801	90.198	57.2981
89	0.11166	5.09674	45.6451	5.72552	0.606826	99.382	0.0815157	0.00818694	0.852791	0.0381088	16666.1	600.37	5011.93	63.3916	7386.25	111.992	1413.47	3401.43	-232.528
90	9.62778	1.31632	0.136721	10.378	1.2166	75.1547	3.32271	0.111875	0.684309	0.0242075	1696.06	50.2124	4697.47	50.9135	3432.43	47.9362	424.878	56.9581	63.8941
91	25.5572	47.7522	1.86844	14.2351	1.33221	56.5795	5.80292	0.190552	0.482226	0.0169003	1024.92	31.1168	4187.11	51.819	2560.74	44.8784	508.398	27.2537	75.522
92	0.448081	27.1918	60.685	15.0077	1.03814	99.4924	0.0651635	0.0177271	0.84782	0.0169592	18011.2	1683.67	5003.63	28.3862	7607.51	283.998	2344.78	2215.61	-259.962
93	0.131844	1.04136	7.8984	6.52113	0.83497	99.3131	0.087404	0.00861579	0.895916	0.0427548	16251.5	585.983	5081.8	67.4926	7365.53	111.571	-2989.02	5871.3	-219.797
95	5.74207	35.0276	6.10018	4.21945	0.483661	47.4674	7.02453	0.355398	0.463221	0.0369385	857.985	40.6446	4127.56	118.314	2346.92	86.5953	442.032	45.3761	79.2133
96	1.9063	5.53029	2.90106	11.0824	1.03475	96.1014	0.521733	0.0183961	0.845853	0.0217318	6900.56	149.395	5000.34	36.4644	5496.87	44.1287	332.333	319.146	-38.0019
97	2.41492	114.772	47.526	10.9668	1.20673	95.1353	0.65001	0.0322658	0.82222	0.0263699	6005.15	193.992	4960.08	45.5995	5246.15	59.7339	541.471	305.904	-21.0696
100	7.39266	8.22516	1.11261	8.85421	1.23475	65.8779	4.56094	0.167555	0.575452	0.0286183	1277.93	42.5871	4446.55	72.4901	2956.51	59.434	491.064	50.4399	71.2603
102	12.8919	54.3016	4.21209	12.0628	1.39678	65.2286	4.64876	0.180648	0.586604	0.0224255	1255.99	44.3475	4474.51	55.6422	2956.63	52.3871	464.032	40.4097	71.9301
103	0.0409663	0.626435	15.2915	8.17333	1.0731	99.7784	0.0285988	0.00544495	0.875139	0.0399419	23094.9	1207.13	5048.59	64.6411	8475.6	201.348	-2121.69	14709.6	-357.451
104	5.97506	112.444	18.8188	8.83069	1.13062	75.3877	3.28955	0.151882	0.652795	0.0296614	1711.08	69.3891	4629.5	65.614	3396.05	63.5381	500.844	71.4864	63.0397
105	12.0359	2.42637	0.201594	16.7563	1.52071	89.4217	1.41307	0.0451706	0.763825	0.0155341	3449.7	85.4017	4855.09	29.0533	4390.6	37.9783	563.764	84.2323	28.9467
106	6.05765	22.2461	3.67239	10.2041	0.870523	86.0463	1.86569	0.0590387	0.757059	0.0243332	2766.66	71.1877	4842.38	45.9438	4103.89	45.0238	456.889	99.6636	42.8656
107	0.103932	0.424447	4.0839	5.71069	0.733787	99.3121	0.0868672	0.0105096	0.897901	0.0583899	16288	720.568	5084.93	91.958	7374.03	140.254	-3289.87	8441.17	-220.319
109	9.15616	6.46393	0.705965	7.18243	0.996146	42.7485	7.65665	0.494812	0.447055	0.0310308	791.318	48.1258	4074.77	103.308	2236.3	85.8574	422.123	40.6121	80.58
110	35.6606	125.795	3.52756	18.3325	2.08145	39.6036	8.07288	0.267681	0.350633	0.0144961	752.808	23.5593	3709.07	62.9759	1973.8	46.1409	490.399	20.8291	79.7036
111	0.773809	7.40448	9.56887	11.4226	0.95039	98.8242	0.15742	0.0160202	0.862857	0.0239564	12860.8	568.273	5028.57	39.3566	6730.55	107.366	270	1172.39	-155.754
112	4.40288	54.5974	12.4004	8.35553	1.07373	83.6238	2.19057	0.0808715	0.755714	0.032808	2424.1	74.5948	4839.83	62.0627	3942.22	56.7318	395	114.791	49.9136
114	0.0499511	1.30828	26.1913	6.3078	0.788333	99.7485	0.0332182	0.00452274	0.86164	0.0386038	22158.5	854.445	5026.57	63.5149	8307.82	146.507	1494.28	8470.97	-340.827
115	62.6063	20.4743	0.327033	28.9256	3.25735	37.1656	8.39945	0.220151	0.340612	0.00983704	725.125	17.9757	3664.83	44.125	1914.37	33.6026	480.675	15.1216	80.214
116	0.358986	33.6573	93.7565	8.25301	0.877082	98.7671	0.163791	0.0121646	0.846194	0.035727	12640.4	411.946	5000.91	59.9218	6670.55	86.8346	1012.76	1594.95	-152.762
117	19.3098	12.9336	0.669795	11.6659	0.974137	58.4337	5.55806	0.224549	0.546225	0.0193914	1066.53	39.7132	4370.42	51.9574	2718.38	50.8973	444.157	31.615	75.5966
118	0.0133966	0.155255	11.5891	4.89716	0.634345	99.8715	0.00972429	0.00334727	0.853001	0.0448229	29929.5	2289.21	5012.28	74.5405	9544.75	368.957	0	36545.2	-497.123
119	0.875999	0.655775	0.748602	15.2594	0.898165	99.546	0.0576164	0.00290923	0.847774	0.0127935	18758.8	308.001	5003.56	21.415	7732.38	53.5337	2718.49	2238	-274.91
123	3.23852	13.5429	4.18181	7.70139	0.841898	87.615	1.65683	0.0709531	0.78593	0.0299266	3044.17	103.916	4895.81	54.2961	4259.86	57.3709	382.387	138.439	37.8209
124	0.446131	1.7942	4.02168	14.5613	1.40413	99.5331	0.0572478	0.00342318	0.842018	0.0170689	18798	364.985	4993.89	28.7791	7731.98	64.1634	0	2368.25	-276.42
125	7.72809	76.7367	9.92958	10.3403	1.13618	79.6472	2.7211	0.189595	0.703568	0.0284821	2017.62	120.72	4737.38	58.1522	3656.38	79.7521	463.667	84.8549	57.4107
126	0.150508	7.29916	48.4968	7.39109	1.00851	99.3936	0.0785777	0.0110241	0.887724	0.0397345	16885.2	843.294	5068.81	63.3387	7464.23	150.525	-2219.35	5415.01	-233.119
127	1.31403	148.136	112.734	7.64938	0.973823	92.7972	0.962592	0.090991	0.802913	0.0383531	4592.37	310.728	4926.27	68.0188	4826.33	107.007	519.184	303.116	6.77794
128	80.5754	28.9248	0.358978	36.9531	5.04888	17.7442	10.997	0.330496	0.199617	0.0088096	561.06	16.1488	2822.33	72.0534	1272.52	38.7513	465.555	14.9484	80.1207
130	1.12493	6.53851	5.81236	7.83934	0.810088	95.6735	0.578004	0.0304082	0.825751	0.0310236	6474.36	214.996	4966.17	53.403	5369.05	65.4	561.8	403.659	-30.3691
131	0.442937	93.6763	211.489	7.75978	0.898298	98.6648	0.17883	0.0198752	0.867049	0.0384497	12156.9	609.579	5035.44	62.8426	6606.17	121.902	57.1017	1691.68	-141.427
132	2.09657	33.2853	15.8761	11.8182	1.15755	96.3809	0.480733	0.0198818	0.805058	0.0211086	7252.09	180.097	4930.07	37.3297	5529.63	49.5466	986.445	323.346	-47.099
133	8.05047	0.284527	0.0353429	10.5362	1.02381	81.6297	2.45754	0.076513	0.746625	0.0222174	2200.79	58.0494	4822.53	42.5742	3816	42.7352	380.761	69.8011	54.3645
135	0.221319	0.790617	3.57229	3.50092	0.565226	97.4246	0.34451	0.0354763	0.884568	0.063698	8777.83	494.7	5063.77	101.922	5962.06	127.902	-376.84	1529.13	-73.3459
136	10.5759	0.478972	0.0452889	8.73186	1.00053	48.8737	6.83541	0.264522	0.456045	0.022838	880.172	31.8388	4104.38	74.4027	2357.61	58.0218	461.873	30.654	78.5553
137	0.244582	1.94038	7.93343	7.87976	1.20973	98.8387	0.152811	0.0114209	0.83818	0.0359701	13026.6	418.518	4987.4	60.9425	6731.26	87.6099	1460.39	1715.99	-161.191
138	1.98143	55.4499	27.9847	7.2288	0.739994	91.6682	1.11555	0.0672132	0.837516	0.036179	4125.5	183.645	4986.28	61.3481	4720.41	74.6912	214.284	251.257	17.2629
140	14.1456	89.2252	6.30764	13.4025	1.13525	71.2442	3.84313	0.138389	0.613357	0.0199981	1490.89	47.931	4539.31	47.2965	3183.53	47.2132	506.989	42.9557	67.1561
142	1.17497	5.50907	4.6887	6.72167	0.958031	94.4435	0.744214	0.0557924	0.8712	0.0506728	5490.61	277.245	5042.2	82.4013	5167.95	96.0373	-30.0048	540.672	-8.893
144	0.311276	3.16415	10.1651	11.1573	1.3578	99.1439	0.112161	0.0132343	0.891012	0.0290006	14788.9	686.512	5074.04	46.0475	7106.94	124.795	-1764.97	2599.09	-191.462
145	0.0602701	1.19411	19.8127	3.79369	0.488453	99.2515	0.100158	0.0125479	0.871432	0.0632513	15448.6	737.283	5042.58	102.827	7199.22	147.93	-244.045	5138.06	-206.362
148	10.2932	84.6495	8.22384	17.2875	0.926068	94.3351	0.756826	0.190053	0.813327	0.0173708	5428.72	927.798	4944.62	30.3874	5081.65	259.705	554.365	209.214	-9.7906
Group 2 Apatite (Mesoproterozoic)
#	U (ppm)	Th (ppm)	Th/U	206Pb/204Pb	± 2σ	f207 (%)	238U/206Pb	± 2σ	207Pb/206Pb	± 2σ	206Pb/238U Age (Ma)	± 2σ	207Pb/206Pb Age (Ma)	± 2σ	207Pb/235U Age (Ma)	± 2σ	207Pb-corrected 206Pb/238U Age (Ma)	± 2σ	Disc (%)
5	81.4693	190.727	2.3411	51.8334	4.7717	16.6593	4.96616	0.140453	0.206014	0.00856188	1182.64	30.559	2873.72	67.5421	1933.97	43.471	1004.14	30.1204	58.8464
30	0.972162	0.0465654	0.0478989	3.02228	0.359527	68.9733	1.84486	0.116212	0.608643	0.0501482	2792.01	142.764	4528.12	119.59	3897.82	103.4	1110.17	211.145	38.3405
68	0.802202	25.305	31.5444	5.50353	0.738968	88.8656	0.662362	0.0753488	0.791678	0.049751	5931.88	441.828	4906.2	89.5661	5188.94	131.902	1088.47	566.698	-20.9059
78	3.05155	15.8561	5.19607	7.5102	0.8687	69.1022	1.84158	0.0718928	0.6401	0.0313973	2796.05	88.5691	4601.12	70.9318	3949.68	62.4309	992.265	132.908	39.2312
98	14.8203	42.0162	2.83504	20.0987	3.16452	54.2149	2.72455	0.200906	0.488613	0.0281777	2015.43	127.644	4206.55	85.1732	3297.06	91.6032	1072.62	105.969	52.0884
99	2.70933	1.43476	0.529561	9.5394	1.22207	77.9467	1.31387	0.0548759	0.707909	0.0313765	3648.31	116.373	4746.21	63.6421	4387.36	61.0899	1014.12	184.054	23.1322
134	1.36738	14.9586	10.9397	6.60905	0.849089	79.4859	1.22304	0.0709895	0.727055	0.041901	3851.96	168.353	4784.49	82.6014	4485.93	82.2308	976.83	261.334	19.4908
143	16.3953	42.9866	2.62189	18.4906	2.28894	16.8038	4.95336	0.159427	0.177513	0.00990869	1185.43	34.8515	2629.03	92.7839	1808.94	54.461	1047.04	35.6173	54.91
149	3.12294	32.3894	10.3714	4.32242	0.556802	29.7741	4.18942	0.271503	0.3494	0.0299193	1379.92	80.5087	3703.7	130.485	2564.1	100.642	943.248	78.4719	62.7422

## Sheet: F) Apatite Reference Material 1
Session 1 - Altar Stone (MS3) Analyses
Summary Table
Primary: MAD-1
Standard	Age (Ma)*	± 2σ	MSWD	p	n	207Pb/206Pbi
Otter Lake	926	7	1.7	0.058	15	0.903
Published age	913	7	Barfod et al., 2005
FC-1	1109	16	1.5	0.077	17	0.917
Published age	1099.1	1.2	Schmitz et al., 2003
Mount McClure (MMc)	526	8	1.5	0.1	17	0.882
Published age	523.5	1.5	Schoene et al., 2006; Thomson et al., 2012
Otter Lake
Spot	U (ppm)	Th (ppm)	Th/U	206Pb/204Pb	± 2σ	f207 (%)	238U/206Pb	± 2σ	207Pb/206Pb	± 2σ	206Pb/238U Age (Ma)	± 2σ	207Pb/206Pb Age (Ma)	± 2σ	ρ 207Pb/206Pb v 238U/206Pb
1	72.8871	717.789	9.84795	66.5617	8.57159	11.4704	5.815	0.142642	0.137314	0.00483967	1023	23	2193	61	0.220083
2	74.0269	784.706	10.6003	64.0474	8.36004	10.9416	5.85198	0.159172	0.149913	0.00557736	1017	26	2344	64	-0.236237
3	76.5896	833.931	10.8883	55.9856	6.71817	10.4801	5.88187	0.145897	0.142662	0.00474481	1012	23	2259	57	0.360515
4	71.7832	748.259	10.4239	63.4741	8.62009	8.14739	6.03834	0.151682	0.148016	0.00528387	988	23	2322	61	-0.0622696
5	3.92209	40.5499	10.3389	7.88415	1.19478	57.6554	2.78649	0.146739	0.577996	0.0385513	1977	90	4453	97	0.534013
6	3.8743	39.746	10.2589	7.38396	0.83108	53.8517	3.03839	0.136117	0.562736	0.0342	1834	72	4414	89	0.554004
7	80.6221	886.698	10.9982	55.37	7.05927	15.5559	5.54965	0.16655	0.195735	0.0134236	1068	30	2790	112	-0.635906
8	83.7882	911.567	10.8794	61.046	6.94874	11.2559	5.83056	0.142166	0.146693	0.00410835	1020	23	2307	48	0.310685
9	63.9821	726.785	11.3592	55.3769	6.558	7.82173	6.05754	0.155044	0.127843	0.00476705	985	23	2067	66	0.101229
10	51.6914	439.143	8.49548	52.6309	6.69326	10.6772	5.86773	0.159671	0.135189	0.00551383	1014	26	2166	71	0.125966
11	13.5907	169.825	12.4957	16.2384	1.94441	23.7223	5.01564	0.174353	0.285637	0.0146741	1172	37	3393	80	0.468444
12	11.1053	261.365	23.5352	14.4853	1.91267	25.7221	4.88061	0.160386	0.273732	0.0158198	1202	36	3327	90	0.486539
13	84.658	919.334	10.8594	77.3599	10.1668	9.81277	5.92604	0.147014	0.1395	0.00422373	1005	23	2220	52	0.469547
14	82.8587	906.977	10.9461	79.2857	10.3852	12.3019	5.76093	0.148429	0.14863	0.00478482	1032	25	2329	55	0.288348
15	15.0014	169.855	11.3226	16.6354	2.13446	27.2652	4.77803	0.144738	0.277706	0.0117506	1225	34	3349	66	0.296859
FC-1
Spot	U (ppm)	Th (ppm)	Th/U	206Pb/204Pb	± 2σ	f207 (%)	238U/206Pb	± 2σ	207Pb/206Pb	± 2σ	206Pb/238U Age (Ma)	± 2σ	207Pb/206Pb Age (Ma)	± 2σ	ρ 207Pb/206Pb v 238U/206Pb
1	8.56751	14.03	1.63758	10.0758	1.10867	11.7367	4.74675	0.171873	0.166819	0.0118569	1232	41	2525	120	0.400794
2	9.65363	19.3254	2.00188	13.0699	1.5783	8.77386	4.9086	0.172877	0.157704	0.0112956	1195	38	2430	121	0.232467
3	7.27712	27.0709	3.72	10.7574	1.3763	20.0984	4.29303	0.169196	0.21284	0.0143395	1350	48	2926	109	0.391037
4	6.7224	24.0641	3.57969	8.66165	1.04762	19.7351	4.31526	0.177982	0.226407	0.0159614	1344	50	3026	113	0.448707
5	5.01614	16.0859	3.20683	7.50575	0.914792	22.8854	4.15106	0.17873	0.286677	0.021338	1391	54	3399	116	0.526311
6	5.12661	15.1832	2.96165	7.57251	0.972348	28.9449	3.82031	0.165822	0.306851	0.0211992	1499	58	3505	107	0.37404
7	3.29288	12.1555	3.69146	7.16746	0.825553	33.1044	3.59782	0.188084	0.34976	0.0265861	1581	73	3705	116	0.528702
8	8.22199	36.4349	4.4314	12.4213	1.51018	19.3104	4.33735	0.164721	0.218088	0.0121887	1337	46	2966	90	0.388939
9	5.89346	25.3406	4.29979	9.49205	1.08949	26.651	3.94257	0.163361	0.28047	0.0186429	1457	54	3365	104	0.545709
10	5.21947	17.1128	3.27864	8.16269	1.00958	27.0881	3.92476	0.188945	0.320533	0.0242595	1463	63	3572	117	0.450534
11	6.877	27.2123	3.957	10.2685	1.33579	17.1647	4.45064	0.179654	0.186885	0.014826	1307	48	2714	131	0.39183
12	5.01417	18.4574	3.68105	7.94073	0.933032	20.489	4.27211	0.181684	0.216734	0.0193241	1356	52	2956	144	0.297927
13	4.0301	9.16505	2.27415	7.03582	0.870618	30.8731	3.72309	0.155546	0.365292	0.0268075	1534	57	3771	111	0.489229
14	5.0087	17.4653	3.48698	8.46855	1.11975	35.4843	3.46972	0.155877	0.369338	0.023701	1633	65	3788	97	0.610694
15	3.09374	12.7725	4.12851	4.62906	0.537452	23.721	4.11119	0.204893	0.328112	0.0312378	1404	63	3608	146	0.377808
16	4.46183	15.4269	3.45752	6.26626	0.828968	26.1465	3.9792	0.19773	0.338109	0.0259198	1445	64	3654	117	0.428218
17	3.977	13.0862	3.29047	6.91934	0.889061	35.3874	3.47232	0.15543	0.352256	0.0251945	1631	65	3716	109	0.551674
MMc
Spot	U (ppm)	Th (ppm)	Th/U	206Pb/204Pb	± 2σ	f207 (%)	238U/206Pb	± 2σ	207Pb/206Pb	± 2σ	206Pb/238U Age (Ma)	± 2σ	207Pb/206Pb Age (Ma)	± 2σ	ρ 207Pb/206Pb v 238U/206Pb
1	4.71563	14.9288	3.16581	3.40054	0.388486	32.7382	7.95491	0.428103	0.342175	0.0312253	763	39	3672	139	0.418477
2	24.9948	93.0687	3.72352	15.2247	1.72758	15.2507	10.0204	0.327472	0.162538	0.0103936	613	19	2481	108	0.391414
3	11.0826	31.3883	2.83221	8.44311	1.10534	26.9548	8.63776	0.367708	0.279245	0.0195763	706	28	3358	110	0.56867
4	8.12407	28.1635	3.46668	5.41198	0.684173	25.0727	8.86212	0.399314	0.290082	0.0256049	689	29	3417	137	0.465953
5	10.0609	43.0723	4.28117	8.7543	1.0225	35.763	7.59532	0.301419	0.339841	0.0195986	797	30	3661	88	0.428224
6	8.64934	34.3715	3.97389	6.57675	0.818135	38.081	7.32498	0.308868	0.414735	0.0249912	825	33	3963	90	0.578072
7	9.94882	41.507	4.17205	8.11851	1.09175	37.0678	7.44131	0.290351	0.354572	0.0224792	813	30	3726	97	0.463669
8	7.35499	24.1503	3.28353	5.24318	0.6657	20.2075	9.43801	0.532387	0.258346	0.0266883	649	35	3236	163	0.404125
9	8.11935	28.0998	3.46084	5.09778	0.593252	19.3733	9.53502	0.427615	0.227201	0.0232424	643	27	3032	164	0.351408
10	7.04377	23.1817	3.29109	5.3758	0.637827	25.3763	8.82658	0.442079	0.297989	0.0267767	692	33	3459	139	0.371461
11	11.9724	45.8692	3.83126	8.32093	1.07753	19.4935	9.52001	0.420858	0.216676	0.0187185	644	27	2956	139	0.360206
12	15.941	65.8615	4.13158	10.951	1.21401	14.4875	10.1096	0.432475	0.141766	0.0135171	608	25	2249	164	0.267759
13	11.1478	52.5272	4.71189	7.05103	0.911576	26.0532	8.74241	0.34286	0.244234	0.0184284	698	26	3147	120	0.377267
14	7.82897	27.6293	3.5291	5.32513	0.700918	20.9552	9.34948	0.475645	0.262868	0.0270333	655	32	3263	162	0.504864
15	12.3603	53.1091	4.29674	9.15649	1.1034	22.6013	9.151	0.343342	0.221216	0.0163341	669	24	2989	119	0.243288
16	13.2538	52.4691	3.95879	9.3558	1.09081	17.287	9.7795	0.439505	0.178253	0.0137821	628	27	2636	129	0.472501
17	11.5993	52.3053	4.50934	7.21819	0.897336	18.0693	9.68898	0.429925	0.212854	0.0169429	633	27	2927	128	0.382215

## Sheet: G) Session 2 Apatite U-Pb
Session 2
Orcadian Basin Old Red Sandstone Apatite U–Pb
CRUADAY, Orkney (CQ1)
Group 1 (Ordovician)
Spot	U (ppm)	Th (ppm)	Th/U	206Pb/204Pb	± 2 s.e.	f207 (%)	238U/206Pb	± 2 s.e.	207Pb/206Pb	± 2 s.e.	206Pb/238U Age (Ma)	± 2 s.e.	207Pb/206Pb Age (Ma)	± 2 s.e.	207Pb/235U Age (Ma)	± 2 s.e.	207Pb-corrected 206Pb/238U Age (Ma)	± 2 s.e.	Disc (%)
3	2.47054	2.04062	0.825979	5.73933	5.43341	83.3178	2.18902	0.225811	0.68472	0.036224	2426	209	4698	76	3845	115	835.198	181.792	141
5	1.81071	1.33117	0.735165	-3.00138	16.0439	92.245	1.02045	0.079823	0.844084	0.060691	4403	250	4997	102	4818	107	185.017	470.924	92
9	13.4586	62.291	4.62836	15.0406	11.8657	59.987	5.25672	0.334209	0.549816	0.036971	1123	66	4380	98	2777	88	546.798	98.1233	56
10	0.621138	1.01979	1.64181	7.46399	7.11376	95.4009	0.601475	0.087046	0.782142	0.050111	6313	583	4889	91	5274	160	1719.25	1064.46	121
13	108.971	140.765	1.29177	82.9944	78.6558	38.3179	8.10184	0.275692	0.359626	0.022453	750	24	3748	95	1993	62	413.407	21.6548	23
14	2.73447	2.57295	0.940933	10.3991	26.3778	87.5914	1.62709	0.427024	0.712331	0.083504	3088	644	4755	168	4180	287	964.963	585.549	104
15	2.25749	3.70952	1.64321	-1.52031	4.36378	81.248	2.46067	0.150932	0.6651	0.052519	2198	114	4656	114	3700	99	669.498	179.828	116
17	2.26678	12.3371	5.44256	5.80761	8.02832	88.8654	1.4633	0.093769	0.774825	0.040562	3357	168	4876	75	4370	83	562.035	250.892	62
18	3.12126	36.0389	11.5463	24.6615	5.67195	97.3619	0.346799	0.020919	0.833494	0.015282	8746	289	4979	26	5895	64	782.119	356.834	56
19	1.65027	3.65438	2.21441	4.8208	9.55951	91.2074	1.15428	0.118617	0.769757	0.062992	4022	308	4866	117	4601	132	726.931	479.304	101
22	0.139118	0.126449	0.908932	1.99384	3.317	98.8885	0.143705	0.023864	0.876226	0.064633	13372	936	5050	104	6839	184
23	4.8509	4.27367	0.881006	19.8106	72.4086	94.429	0.727795	0.052309	0.761156	0.047231	5573	268	4850	89	5054	96	1123.16	518.068	90
24	0.353654	0.456561	1.29098	11.231	5.97977	97.9798	0.26453	0.039442	0.822752	0.06689	10085	760	4961	116	6156	172	1489.27	2306.42	245
25	8.61476	3.71278	0.430979	-2.46575	8.6082	79.4846	2.69897	0.445304	0.791731	0.092446	2032	288	4906	166	3781	200	59.6509	71.3165	222
SPITTAL, Caithness (AQ1)
Group 1 (Ordovician)
Spot	U (ppm)	Th (ppm)	Th/U	206Pb/204Pb	± 2 s.e.	f207 (%)	238U/206Pb	± 2 s.e.	207Pb/206Pb	± 2 s.e.	206Pb/238U Age (Ma)	± 2 s.e.	207Pb/206Pb Age (Ma)	± 2 s.e.	207Pb/235U Age (Ma)	± 2 s.e.	207Pb-corrected 206Pb/238U Age (Ma)	± 2 s.e.	Disc (%)
1	6.66084	3.46447	0.520125	13.8989	10.2971	87.6183	1.65573	0.0715429	0.779601	0.0256786	3046	105	4884	47	4252	54	445.184	119.712	210
3	2.32982	9.31636	3.99875	26.1858	7.75057	95.0189	0.66381	0.0861682	0.807456	0.0278422	5923	503	4934	49	5207	136	947.124	395.565	-21
4	3.70378	20.0642	5.41722	11.6347	10.8998	91.9289	1.07812	0.0939832	0.794781	0.0269861	4230	270	4912	48	4702	94	614.276	205.5	16
5	3.67213	21.5016	5.85534	9.61705	6.75753	82.7159	2.31139	0.208336	0.743932	0.0304916	2318	175	4817	59	3873	98	495.244	117.303	300
6	2.88031	9.18756	3.18978	18.1137	8.31055	88.481	1.53813	0.190533	0.753376	0.0436333	3229	315	4835	83	4292	137	733.029	262.375	41
7	0.796216	0.968673	1.2166	11.758	9.82891	97.1806	0.376303	0.0230032	0.842724	0.0358528	8359	286	4995	60	5824	75	721.152	791.136	-56
8	4.20674	3.38726	0.805199	18.3445	8.43957	92.4877	1.00552	0.115858	0.836954	0.0259545	4451	370	4985	44	4824	120	629.546	437.937	13
9	0.0938722	0.17059	1.81726	-0.581479	6.19846	99.4471	0.0730531	0.00841027	0.886674	0.0486495	17322	691	5067	78	7537	129			-170
10	1.90576	8.76019	4.59668	8.43795	6.36922	86.7829	1.76782	0.0761754	0.780155	0.0368097	2890	100	4885	67	4188	64	415.353	159.852	160
11	25.1656	2.59754	0.103218	39.7436	9.74254	64.5747	4.73528	0.140757	0.571516	0.0142265	1235	33	4437	36	2914	37	480.332	27.0558	220
13	2.92199	0.395191	0.135247	6.99513	14.2836	83.2275	2.24446	0.147689	0.777533	0.0433326	2375	131	4880	79	3946	86	343.335	152.404	220
18	6.82676	48.3016	7.07532	15.6625	13.1577	76.3608	3.16099	0.160754	0.691147	0.0271648	1772	79	4712	57	3491	63	458.464	69.8016	230
20	3.96109	152.158	38.4133	24.0024	7.42358	92.488	1.00457	0.110285	0.817737	0.0273519	4454	353	4952	48	4802	116	693.673	335.727	12
21	10.7263	35.6938	3.32769	21.0065	1.6465	92.0104	1.06733	0.0310821	0.796957	0.0147617	4262	91	4916	26	4715	35	541.326	101.793	14
22	176.471	24.1774	0.137005	14.6037	79.2594	11.5676	11.8223	0.259474	0.143147	0.0046713	523	11	2265	57	997	25	452.493	10.4586	82
23	0.486872	0.931931	1.91412	-1.76466	6.61815	96.8879	0.41539	0.0475437	0.839677	0.0650297	7903	521	4990	110	5720	140
24	6.58752	40.623	6.16665	8.11138	10.8738	84.5142	2.07007	0.1423	0.743553	0.0264795	2541	144	4817	51	3982	77	534.506	111.23	280
25	55.74	39.9233	0.716241	20.7697	70.0243	5.97941	12.5686	0.518876	0.0856032	0.00834575	494	20	1328	188	672	52	476.118	18.8912	34
26	3.59419	23.0415	6.41076	13.9675	6.33453	88.8674	1.48548	0.163805	0.744818	0.0406425	3318	286	4819	78	4315	123	1011.78	333.826	38
27	8.83252	31.4728	3.56329	11.8952	9.25757	86.0336	1.86589	0.153298	0.740378	0.022767	2766	185	4811	44	4082	87	629.334	113.797	320
29	4.87775	7.50927	1.5395	16.6656	11.215	79.3171	2.76662	0.316278	0.731461	0.0289923	1989	196	4793	57	3678	120	1066.22	299.07	340
31	1.4176	30.7394	21.6841	16.1847	10.7383	96.0133	0.533339	0.0706	0.848272	0.0277718	6808	557	5004	47	5478	138	851.817	882.942	-37
32	10.7445	20.8598	1.94143	10.6069	8.30587	64.1537	4.79309	0.222705	0.592939	0.0247706	1222	52	4490	61	2938	60	456.639	45.0376	220
33	1.59402	6.37373	3.99853	14.0167	5.77677	95.9111	0.547537	0.0614222	0.86189	0.0323521	6698	467	5027	53	5467	120	331.307	838.136	-34
34	0.473974	3.94418	8.32151	2.98939	6.60631	98.2256	0.237283	0.0127832	0.861061	0.0310117	10646	281	5026	51	6312	66	477.221	1077.82	-88
38	0.761045	0.664666	0.87336	13.366	8.23119	97.6342	0.316841	0.0614763	0.879497	0.0398238	9183	950	5056	64	6041	202
39	4.88611	14.0363	2.87269	24.2531	7.19517	89.0217	1.46868	0.147989	0.802161	0.0245232	3348	263	4925	43	4401	106	581.397	204.565	41
41	6.62614	0.741094	0.111844	9.60482	8.02714	83.9832	2.13971	0.0639867	0.719182	0.0223814	2472	61	4769	45	3916	43	539.012	77.49	180
42	1.28657	8.51426	6.6178	10.0856	7.70765	98.4012	0.214141	0.0204331	0.872147	0.0287332	11186	506	5044	47	6429	102	123.356	1497.58	-100
43	1.5978	10.7726	6.74216	4.02682	8.68961	92.2542	1.03687	0.184194	0.838248	0.0498495	4353	562	4988	84	4795	189
44	11.6175	35.9596	3.09529	-1.4303	9.43703	58.3934	5.5624	0.657645	0.532565	0.0393573	1066	116	4333	108	2694	132	697.604	106.155	240
45	20.085	13.7453	0.684354	19.4208	13.9684	42.3455	7.70881	0.3377	0.416662	0.0227207	786	32	3970	82	2167	63	457.979	32.4798	180
47	2.39229	11.4345	4.77972	10.6379	11.9439	93.8358	0.825321	0.0685608	0.851004	0.0246537	5117	294	5009	41	5040	89	261.575	271.963	-2.4
48	1.46079	2.10892	1.44368	0.555221	9.768	95.9075	0.547712	0.0200944	0.852451	0.0261866	6696	153	5011	44	5456	48	306.953	359.463	-29
49	2.42271	4.14546	1.71108	23.7236	7.78003	96.4939	0.468932	0.0459083	0.849226	0.0192341	7361	430	5006	32	5609	102	529.565	396.375	-48
50	4.18889	20.2411	4.83209	22.6797	7.08215	89.1909	1.44483	0.105929	0.781726	0.026819	3391	193	4888	49	4392	81	549.084	158.981	38
52	3.77366	54.5144	14.446	25.0565	6.54757	90.7984	1.23018	0.165631	0.799024	0.0263657	3835	389	4919	47	4575	139	1061.16	393.504	27
54	1.63295	1.56198	0.956538	4.57272	5.59486	94.3189	0.759002	0.0758138	0.820131	0.0343391	5418	366	4956	59	5087	109	748.645	465.85	-9.9
58	6.90905	175.122	25.3468	7.10318	8.21687	60.6449	5.26121	0.455801	0.547978	0.0677679	1122	89	4375	181	2773	143	699.698	178.032	190
60	5.15395	83.3525	16.1726	10.093	10.0457	84.8334	2.02506	0.125131	0.713298	0.0264749	2587	132	4757	53	3963	72	683.188	120.381	250
61	4.8106	20.9796	4.36113	16.2179	8.62039	84.7942	2.03264	0.140715	0.74584	0.0265614	2579	147	4821	51	4004	78	497.992	104.474	280
62	23.6755	52.4254	2.21433	16.3816	13.4933	63.8466	4.83336	0.269572	0.577297	0.0212871	1212	62	4451	54	2904	64	512.521	49.8077	240
63	1.29171	2.38557	1.84684	21.8723	12.4637	96.3643	0.486696	0.0886627	0.857934	0.0321774	7199	790	5020	53	5581	188	808.772	1531.18	-44
64	2.85543	16.2347	5.68555	5.14874	6.65023	86.7895	1.767	0.181495	0.781362	0.0346082	2891	239	4887	63	4190	112	743.714	296.038	300
65	32.5092	30.0638	0.924777	36.8984	8.17469	76.6002	3.12776	0.473963	0.673078	0.0323299	1788	237	4674	69	3476	156	985.12	205.437	340
66	3.22616	4.81374	1.4921	0.516395	8.52653	87.3491	1.69166	0.160196	0.776412	0.0368974	2994	227	4878	68	4227	106	595.406	226.629	280
67	4.6542	3.93989	0.846524	5.10297	12.5106	91.5793	1.12399	0.263825	0.780669	0.0358087	4103	712	4886	65	4642	240	337.788	127.887	20
68	1.0813	0.926347	0.856701	12.559	9.08389	96.0647	0.526807	0.0724731	0.856684	0.0383946	6860	581	5018	64	5500	146	469.372	991.48	-37
70	5.71975	37.7652	6.60259	5.1882	10.2819	85.987	1.87304	0.202595	0.753583	0.0306533	2758	243	4836	58	4095	115	1140.67	370.176	320
71	3.71007	34.1561	9.20632	9.18018	8.12386	90.3505	1.28927	0.200003	0.78343	0.0278582	3701	437	4891	51	4508	160	1274.12	439.468	31
72	27.7125	82.0721	2.96155	32.0087	22.6894	44.3033	7.44567	0.371796	0.409709	0.0213402	812	38	3944	78	2183	65	505.343	42.2873	180
74	1.02006	1.27408	1.24902	0.701365	6.93069	94.8593	0.686767	0.103607	0.824899	0.0368093	5793	577	4965	63	5194	159	2045.79	1636.03	-18
75	4.06773	9.35591	2.30004	18.1446	5.14997	92.2296	1.03956	0.196075	0.823855	0.0325001	4344	596	4963	56	4775	194	838.792	534.003	15
79	5.17093	25.8422	4.99758	4.9719	5.17532	71.6571	3.78939	0.224683	0.645122	0.0353602	1510	80	4612	79	3246	79	503.189	83.4524	220
80	2.20465	4.43364	2.01104	15.2839	10.1948	84.8192	2.0319	0.196041	0.797492	0.0373522	2580	205	4917	67	4071	107	423.316	207.426	290
81	3.56334	17.3464	4.868	19.2802	10.7494	91.9718	1.0719	0.0947194	0.788853	0.023271	4248	275	4901	42	4700	94	743.105	204.167	16
83	3.04242	23.3175	7.66415	8.32929	7.53242	87.2662	1.7042	0.183685	0.805393	0.0378097	2976	257	4931	67	4256	118	428.869	234.064	300
86	1.21184	0.942859	0.77804	10.2897	7.43458	97.9062	0.279001	0.0384011	0.846041	0.0220155	9815	694	5001	37	6131	142	1219.03	920.792	-89
87	7.38735	89.6958	12.1418	8.87882	13.8928	78.9304	2.8182	0.33334	0.725632	0.0271993	1958	200	4782	54	3652	123	815.079	191.12	350
88	4.56732	9.47147	2.07375	-0.0984066	7.17346	77.5555	3.00128	0.207866	0.70117	0.0309069	1854	112	4732	63	3556	81	483.192	88.3038	250
90	5.82969	1.80892	0.310294	1.32375	6.46041	54.5974	6.07108	0.270564	0.521249	0.0343402	983	41	4302	97	2591	74	445.983	46.9991	180
91	6.53546	25.2137	3.85799	11.2615	9.80288	61.2269	5.18277	0.225414	0.542817	0.0327981	1137	45	4361	88	2779	71	494.667	51.9872	180
93	4.87533	34.0323	6.9805	15.1832	11.807	83.5418	2.19902	0.160563	0.719721	0.0282134	2416	147	4770	56	3890	82	613.359	119.024	270
95	12.2915	42.0584	3.42175	16.2707	15.5553	76.9483	3.08216	0.129305	0.691245	0.0205354	1811	66	4712	43	3516	51	464.324	54.3412	240
98	1.06764	1.05766	0.990651	9.98898	8.64234	97.0926	0.389392	0.0324682	0.87904	0.0319899	8200	387	5055	52	5832	92
100	13.9838	77.6767	5.55475	13.7248	8.79059	67.0024	4.41268	0.391779	0.623878	0.0252989	1317	106	4564	59	3066	94	579.834	79.4406	290
102	14.1716	59.7562	4.21661	33.6931	13.7419	83.7747	2.16765	0.322001	0.718447	0.0257862	2445	302	4767	52	3902	152	1066.4	206.267	380
103	35.8623	152.917	4.264	14.7277	27.3797	45.9788	7.22341	0.269959	0.452151	0.0156929	836	29	4092	52	2299	46	441.129	22.3943	200
105	0.873829	1.995	2.28305	14.4711	7.05538	97.9226	0.276767	0.0278355	0.845771	0.0289062	9856	507	5000	48	6138	107	1159.83	1137.57	-86
107	1.07178	2.31685	2.16169	8.01121	8.86694	98.1355	0.249453	0.0143382	0.862685	0.0259795	10386	296	5028	43	6264	66	401.993	867.956	-88
108	2.83683	12.5644	4.42903	15.7466	7.34771	92.7384	0.970617	0.0696996	0.811894	0.0287301	4565	235	4942	50	4829	81	588.292	267.865	8.4
109	1.29016	1.26419	0.979869	15.8409	5.55617	97.1232	0.38095	0.0459902	0.816576	0.0263264	8302	564	4950	46	5779	126	1854.93	881.518	-65
110	53.5848	87.1642	1.62666	34.6066	26.0791	25.9776	9.89586	0.272397	0.262597	0.0115336	621	16	3262	69	1562	41	504.752	21.3587	130
111	22.4239	14.7697	0.658661	30.162	4.89853	81.0842	2.52889	0.121493	0.719429	0.0140873	2148	88	4769	28	3751	51	495.286	51.9229	310
113	11.7741	63.0817	5.35768	21.0154	13.1061	72.0128	3.74185	0.590069	0.648302	0.0384779	1527	214	4620	86	3263	164	2330.43	631.456	320
114	4.40033	5.27866	1.1996	3.38531	8.5256	77.6228	2.99135	0.25831	0.68623	0.0327167	1859	139	4702	69	3538	97	603.931	115.363	270
115	0.515946	1.09637	2.12497	22.3252	4.58528	99.1561	0.11296	0.011895	0.870396	0.0343475	14748	610	5041	56	7076	114	384.563	3161.07	-150
116	14.2587	62.8294	4.40639	41.9882	16.984	77.8453	2.9619	0.16929	0.692778	0.017138	1875	93	4715	35	3558	61	536.797	67.2848	300
118	3.63405	31.9359	8.78795	18.472	9.07823	87.5607	1.66357	0.204504	0.781776	0.0295839	3034	298	4888	54	4250	129	1095.52	391.952	50
119	2.37295	44.9428	18.9396	5.49434	9.07081	86.4521	1.80985	0.165263	0.742753	0.0343364	2836	210	4815	66	4115	102	780.252	216.819	270
120	3.22114	11.7236	3.63958	2.53963	18.648	88.5348	1.53402	0.270019	0.803163	0.0312445	3236	448	4927	55	4359	181	1580.84	744.976	46
121	2.90992	55.5219	19.0802	6.63422	9.53638	90.503	1.26872	0.105129	0.782485	0.0250308	3747	235	4890	46	4523	89	656.974	181.736	28
127	5.3877	78.8338	14.6322	7.72952	8.93185	84.9689	2.00935	0.188737	0.748244	0.0313968	2604	201	4826	60	4018	102	869.149	259.198	300
128	3.37649	91.1733	27.0024	12.2115	8.39467	90.9308	1.21322	0.158344	0.813497	0.0299142	3875	380	4945	52	4607	136	2889.26	2407.18	27
132	4.71401	7.00472	1.48594	12.3516	7.39694	85.0014	2.00442	0.115564	0.739635	0.0388562	2609	124	4809	75	4009	78	584.102	173.063	190
134	15.4289	64.1403	4.15714	7.33218	9.02606	60.0835	5.33728	0.284739	0.560122	0.0212122	1107	54	4407	55	2781	62	494.217	49.7126	240
135	2.38332	9.61823	4.03564	5.58578	6.7999	88.4571	1.54381	0.133973	0.790417	0.041818	3219	220	4904	75	4336	102	518.745	256.474	41
136	9.524	145.223	15.2481	2.46153	13.0987	69.1877	4.12067	0.39872	0.644372	0.0306279	1401	122	4611	69	3164	105	567.376	88.267	280
137	8.5173	49.9352	5.8628	21.4051	9.70097	85.9246	1.88208	0.257604	0.764378	0.0217674	2747	306	4856	41	4105	139	0	1138.47	410
138	0.765264	1.58767	2.07467	18.1874	6.65733	97.4165	0.34288	0.0429934	0.827834	0.0371064	8801	602	4970	64	5900	135	1608.75	1272.19	-70
140	1.52632	4.02579	2.63757	11.3263	6.96562	95.0703	0.656935	0.0509327	0.807991	0.0324571	5964	301	4935	57	5218	88	938.649	451.217	-21
141	11.5094	21.3426	1.85437	26.3068	6.00906	84.5915	2.05934	0.158275	0.738089	0.0195826	2552	162	4806	38	3980	81	589.179	92.2225	330
143	23.1592	106.104	4.58149	16.6983	18.6597	53.1264	6.26658	0.382972	0.489859	0.0398259	954	54	4210	120	2504	94	477.404	56.994	180
146	21.145	231.113	10.9299	2.73604	31.0077	60.3776	5.29798	0.311453	0.562897	0.0277226	1115	60	4414	72	2792	73	466.753	49.9922	220
147	0.858613	0.626337	0.729475	5.76143	9.02929	94.4814	0.737677	0.10806	0.827449	0.044966	5523	544	4969	77	5125	158	1036.11	969.134	-12
150	3.14054	42.1781	13.4302	1.55109	7.90426	88.8164	1.49692	0.248784	0.8187	0.0424629	3298	429	4954	74	4402	174	1017.21	773.18	44
151	1.60821	4.22145	2.62494	10.7368	11.7227	94.328	0.75898	0.0578391	0.840793	0.0369321	5418	279	4992	62	5112	89	373.885	403.097	-8.7
155	28.0573	7.88605	0.281069	-8.92563	35.8571	38.5924	8.21045	0.506381	0.383747	0.0347476	741	43	3846	137	2038	96	394.309	37.9911	170
156	0.648606	1.20478	1.85749	11.9842	9.59835	97.9398	0.275497	0.0368325	0.858615	0.0299474	9879	675	5022	49	6158	140	883.667	1618.57	-88
157	0.748281	0.727215	0.971847	16.0151	8.83394	98.3856	0.215957	0.0200497	0.88551	0.0335332	11141	491	5065	54	6436	101
158	12.3168	145.414	11.8062	22.0831	11.1842	84.7026	2.0463	0.205896	0.769852	0.0235289	2565	213	4866	44	4028	105	666.366	184.545	360
161	7.9771	70.9645	8.89602	8.85322	6.50648	83.201	2.24508	0.160557	0.72423	0.0276261	2375	142	4779	55	3876	80	596.378	117.698	270
162	1.40025	1.09311	0.780651	20.1748	7.60996	96.7766	0.430135	0.038781	0.83715	0.02713	7745	407	4986	46	5682	97	921.414	661.396	-53
163	1.20669	14.2176	11.7823	10.9761	6.68095	97.3319	0.355643	0.0377236	0.839389	0.0208677	8626	504	4989	35	5877	110	1054.84	615.203	-70
165	2.65164	2.61382	0.985736	13.6769	7.12756	95.45	0.607052	0.0406235	0.820583	0.0231075	6276	268	4957	40	5313	73	726.856	308.05	-27
166	1.58759	1.49827	0.943741	3.41505	9.81582	93.5493	0.862817	0.109908	0.828949	0.0330425	4961	441	4972	57	4969	134	590.987	423.473	0.23
167	1.10668	1.98898	1.79724	21.5337	7.45262	97.4356	0.341457	0.0379596	0.837252	0.0268229	8821	535	4986	45	5915	117	1105.3	776.087	-72
171	0.965491	1.26782	1.31313	17.0431	11.515	97.7536	0.300617	0.0430755	0.861815	0.0270246	9442	711	5027	44	6074	149	678.384	1409.18	-82
172	5.86833	60.9021	10.3781	12.7502	6.69171	87.6708	1.6492	0.202289	0.789207	0.03	3055	298	4902	54	4269	128	627.78	225.26	50
SPITTAL, Caithness (AQ1)
Group 2 (Mesoproterozoic)
Spot	U (ppm)	Th (ppm)	Th/U	206Pb/204Pb	± 2 s.e.	f207 (%)	238U/206Pb	± 2 s.e.	207Pb/206Pb	± 2 s.e.	206Pb/238U Age (Ma)	± 2 s.e.	207Pb/206Pb Age (Ma)	± 2 s.e.	207Pb/235U Age (Ma)	± 2 s.e.	207Pb-corrected 206Pb/238U Age (Ma)	± 2 s.e.	Disc (%)
12	9.06232	54.5395	6.01827	24.1973	7.17044	81.3764	1.09532	0.0965536	0.755237	0.0241483	4181.52	271.33	4838.93	45.62	4634.85	94.24	1279.69	241.661	15.82
14	5.78707	3.96559	0.685251	2.25253	9.64286	51.5896	2.83771	0.327479	0.453229	0.0564278	1946.03	193.86	4095.17	184.98	3184.25	164.84	1296.37	211.054	151.9
15	6.77667	33.9979	5.01691	24.7107	10.0752	80.2085	1.16265	0.197846	0.736184	0.0268107	4000.86	507.12	4802.37	52.13	4549.27	174.66	3158.58	624.992	20.23
17	2.85682	43.896	15.3654	25.7239	7.15932	89.6472	0.607206	0.0510346	0.809664	0.020207	6274.84	336.88	4938.19	35.51	5299.4	88.48	1314.5	297.452	-28.15
28	0.899304	3.41867	3.80146	-8.79458	6.53206	71.2412	1.68833	0.170371	0.652759	0.0699026	2998.74	242.02	4629.42	154.64	4055.68	146.66	931.011	273.474	133.2
37	0.660027	0.70706	1.07126	26.8815	24.377	96.8029	0.188385	0.0297683	0.881048	0.0317903	11873.4	858.09	5058.12	51.1	6569.64	164.49	1583.73	2184.1	-117.5
53	7.12983	2.73666	0.383832	5.37727	21.0232	35.9195	3.7619	0.230404	0.344066	0.0268717	1519.57	82.91	3680.24	119.33	2650.59	93.43	1066	77.3578	131
73	0.143554	-0.000150955	-0.00105155	9.46719	6.03502	98.5698	0.0805552	0.00818933	0.877029	0.0371402	16736.8	607.28	5051.65	59.9	7426.71	111.85
76	11.8646	70.5484	5.94611	20.9668	10.1915	67.1873	1.93007	0.165834	0.643812	0.0261574	2691.19	189	4609.48	58.82	3908.77	94.46	1222.78	164.195	273.1
85	0.665911	11.096	16.6629	1.95139	6.19416	89.999	0.592852	0.116475	0.87441	0.0472996	6371.23	795.28	5047.41	76.62	5401.27	205.94
92	4.06172	11.786	2.90173	19.6863	7.81157	85.9602	0.826879	0.109434	0.800629	0.0261114	5110.11	466.86	4922.22	46.43	4976.53	137.33	1370.52	370.768	-4.3
96	10.1392	92.9045	9.16289	-3.03881	20.3092	62.9615	2.1706	0.375886	0.55586	0.0526177	2442.65	352.1	4395.99	138.3	3646.88	194.86	394.282	62.7594	241.6
131	35.2949	15.2258	0.431387	16.0627	10.2698	77.0645	1.34957	0.204499	0.725688	0.0185165	3574.19	415.75	4781.8	36.54	4385.36	153.95	2632.89	553.57	31.94
145	65.9485	5.09422	0.0772454	91.4968	30.6353	25.4685	4.38122	0.141571	0.292945	0.0155423	1325.3	38.72	3432.62	82.18	2359.61	56.79	974.773	38.5646	114.2
164	0.817467	0.89782	1.09829	23.9994	7.7992	97.5835	0.142745	0.0126817	0.889832	0.0224017	13409.4	501.9	5072.16	35.62	6861.02	93.78	878.543	1356.04	-136.1
169	2.49085	10.3567	4.15789	12.6893	7.79888	91.2124	0.514657	0.155319	0.819223	0.0393772	6958.54	1284.27	4954.89	68.4	5478.33	308.86
170	8.44619	119.606	14.1609	20.8195	3.61928	91.2724	0.511543	0.0347383	0.82226	0.0150509	6984.4	289.3	4960.15	26.11	5488.21	71.04	1238.19	240.515	-41.29

## Sheet: H) Apatite Reference Material 2
Session 2
Summary Table
Primary: MAD-1
Standard	Age (Ma)*	± 2σ	MSWD	p	n	207Pb/206Pbi
Durango	27.5	3	0.55	0.9	15	0.837
Published age	31.44	0.18	McDowell et al., 2005
FC-1	1088	12	1.4	0.13	17	0.917
Published age	1099.1	1.2	Schmitz et al., 2003
Mount McClure (MMc)	527	5	0.62	0.86	16	0.882
Published age	523.5	1.5	Schoene et al., 2006; Thomson et al., 2012
Durango
Spot	U (ppm)	Th (ppm)	Th/U	206Pb/204Pb	± 2σ	f207 (%)	238U/206Pb	± 2σ	207Pb/206Pb	± 2σ	206Pb/238U Age (Ma)	± 2σ	207Pb/206Pb Age (Ma)	± 2σ	ρ 207Pb/206Pb v 238U/206Pb
1	7.15466	208.012	29.0736	-0.490757	0.410898	24.4364	154.556	25.12	0.0622389	0.270734	41.4501	6.71439	681.4	9291.5	-0.0729655
2	7.12671	205.584	28.8469	-0.695318	0.362826	17.1059	169.551	29.36	0.328281	0.435451	37.7907	6.52976	3608.4	2034.5	0.0799269
3	7.09369	207.064	29.1898	-0.379357	0.410607	24.5754	154.273	26.04	0.261721	0.332153	41.5157	6.99151	3256.4	1997.8	-0.0278246
4	7.04507	204.931	29.0886	-0.581299	0.392687	29.6323	143.93	22.22	0.382284	0.412371	44.504	6.85712	3840.1	1629	-0.0629145
5	7.06742	205.177	29.0314	-0.443624	0.392403	30.9478	141.238	19.45	0.20264	0.357282	45.3745	6.22959	2846.8	2872.3	0.0745745
6	6.94642	202.09	29.0926	-0.243511	0.361883	30.9419	141.25	21	0.189158	0.335826	45.3529	6.72072	2734.1	2922	-0.147213
7	6.86988	196.861	28.6557	-0.250483	0.334039	24.5634	154.298	25.88	0.387762	0.359132	41.5108	6.94559	3861.6	1396.7	0.112206
8	6.88039	195.236	28.3758	-0.304719	0.341264	28.9777	145.268	21.87	0.300463	0.0936308	44.1029	6.62295	3471.9	482.6	-0.0379223
9	7.10669	207.641	29.2177	-0.279968	0.32182	18.5784	166.539	28.73	0.303332	0.456129	38.471	6.61965	3486.6	2326.5	0.011276
10	7.09739	206.411	29.0827	-0.0847351	0.358865	30.0905	142.992	20.22	0.284361	0.386248	44.8154	6.32049	3386.3	2117.1	0.0518868
11	7.17878	208.945	29.106	-0.136583	0.431322	28.3452	146.563	24.47	0.432352	0.443021	43.6883	7.27122	4024.9	1529.6	-0.0599112
12	6.97481	203.028	29.1087	-0.325498	0.276727	26.5332	150.269	22.95	0.375605	0.0831141	42.6407	6.49608	3813.5	334.7	-0.0016009
13	7.06353	207.621	29.3933	-0.140163	0.343747	21.4883	160.588	28.3	0.431198	0.469044	39.882	7.01165	4020.9	1624.2	0.037187
14	7.05668	206.392	29.2478	-0.364822	0.384547	27.8164	147.644	22.26	0.387068	0.0977119	43.3972	6.52367	3858.9	380.8	0.0127424
15	7.09039	207.158	29.2167	-0.177687	0.426125	25.5632	152.253	23.55	0.325326	0.440271	42.0855	6.49109	3594.5	2077.7	-0.0644817
FC-1
Spot	U (ppm)	Th (ppm)	Th/U	206Pb/204Pb	± 2σ	f207 (%)	238U/206Pb	± 2σ	207Pb/206Pb	± 2σ	206Pb/238U Age (Ma)	± 2σ	207Pb/206Pb Age (Ma)	± 2σ	ρ 207Pb/206Pb v 238U/206Pb
1	6.89802	18.6366	2.70173	-10.422	10.3919	18.5332	4.38473	0.145966	0.24422	0.0163553	1324	40	3147	107	0.0255516
2	7.22671	29.9965	4.15077	4.17358	14.5795	43.2351	3.05744	0.0958251	0.46289	0.0176227	1824	50	4127	56	0.0921726
3	7.58519	31.3889	4.13819	5.9973	14.2289	43.3983	3.04912	0.0981403	0.467399	0.0175749	1829	51	4141	56	0.50284
4	4.34773	15.8485	3.64524	-10.2454	6.56098	30.5445	3.73827	0.152413	0.343539	0.0204972	1528	55	3678	91	0.105309
5	8.22442	22.6867	2.75845	1.70831	14.7844	20.1462	4.29652	0.13747	0.248506	0.013352	1349	39	3175	85	0.215123
6	3.08547	13.074	4.23728	-4.26101	4.64142	25.993	3.9829	0.181908	0.303675	0.0268851	1444	59	3489	137	0.0662791
7	8.00803	30.4143	3.79798	-9.92382	9.94347	19.3017	4.34114	0.126889	0.236178	0.0135679	1336	35	3094	92	0.215845
8	5.66152	21.3088	3.7638	18.7538	12.8589	21.6062	4.21806	0.155014	0.261354	0.0172632	1371	45	3254	104	-0.0380554
9	9.01739	26.904	2.98356	-18.8341	10.8706	15.1402	4.56833	0.154227	0.222604	0.0118731	1276	39	2999	86	0.295871
10	6.14607	25.2902	4.11485	-5.09327	8.71069	21.203	4.23204	0.153144	0.210126	0.0142036	1367	45	2906	110	0.276057
11	5.34238	17.522	3.27981	-12.7464	9.07586	24.1258	4.08237	0.1625	0.281641	0.0202174	1412	50	3371	112	0.317507
12	5.5248	19.0086	3.4406	5.71796	9.95994	24.2263	4.07733	0.150372	0.284859	0.018394	1414	47	3389	101	0.269423
13	4.94103	18.553	3.75488	7.81894	11.6682	28.5605	3.84075	0.13502	0.299729	0.0172525	1492	47	3468	89	0.103138
14	6.33989	20.7659	3.27543	5.40817	9.74304	25.5753	4.00731	0.140502	0.312951	0.0178024	1436	45	3535	88	0.0442258
15	4.68972	15.9064	3.39176	7.15129	11.2093	23.5744	4.11083	0.161194	0.269334	0.0193751	1404	49	3301	113	0.127339
16	4.91097	16.2049	3.29973	-3.4077	7.16467	23.1037	4.13966	0.166243	0.287992	0.0185263	1395	50	3406	100	0.01916
17	4.84563	15.9982	3.30158	-1.56018	7.51674	22.7638	4.158	0.161982	0.285545	0.01899	1389	49	3393	104	0.0536659
MMc
Spot	U (ppm)	Th (ppm)	Th/U	206Pb/204Pb	± 2σ	f207 (%)	238U/206Pb	± 2σ	207Pb/206Pb	± 2σ	206Pb/238U Age (Ma)	± 2σ	207Pb/206Pb Age (Ma)	± 2σ	ρ 207Pb/206Pb v 238U/206Pb
1	35.1497	148.078	4.21277	-22.7492	16.4988	9.51839	10.6956	0.269769	0.135348	0.00770424	576	15	2168	97	0.0255516
2	11.312	51.5516	4.55727	-9.02885	6.33158	20.7519	9.36883	0.332215	0.243886	0.0172598	654	20	3145	110	0.133539
3	16.5203	76.0412	4.6029	-2.98282	9.34775	15.3257	10.0101	0.315293	0.197718	0.0128938	614	17	2807	104	0.0921726
4	25.6576	103.262	4.02462	-16.4988	14.2194	12.9903	10.2842	0.299906	0.150344	0.0101805	598	16	2349	113	0.50284
5	14.5981	71.8579	4.92241	-9.28466	9.24109	21.5524	9.27285	0.339591	0.231182	0.0141621	660	20	3060	96	0.215123
6	10.8995	62.4389	5.72861	3.25991	9.71662	26.1587	8.72853	0.331444	0.271619	0.0169879	699	22	3315	96	0.0789701
7	16.6153	82.0549	4.93851	-11.1508	7.97818	11.2675	10.4897	0.396839	0.16143	0.0124505	587	21	2470	128	0.0662791
8	30.7975	168.714	5.47817	-24.2315	19.6507	8.46169	10.8203	0.289592	0.123986	0.00781165	570	15	2014	110	0.0518346
9	12.3179	43.4898	3.53061	-14.6144	8.27011	18.1748	9.67151	0.3309	0.194751	0.0141239	634	18	2782	116	-0.0380554
10	19.0382	85.2606	4.4784	-18.1605	8.75748	11.9265	10.4099	0.309927	0.140225	0.0115417	591	16	2229	140	-0.0568395
11	16.299	73.0398	4.48126	1.05568	10.2985	17.2173	9.78463	0.347578	0.185793	0.0138965	627	18	2705	121	0.276057
12	13.8581	62.4219	4.50437	-6.78078	8.18798	21.3314	9.29767	0.358686	0.210792	0.0162187	659	26	2911	122	0.317507
13	11.8653	61.6444	5.19534	3.15496	8.30126	22.0895	9.21001	0.363086	0.24484	0.020151	664	27	3151	128	0.103138
14	14.4931	78.7788	5.43563	2.0032	10.9409	20.2095	9.43074	0.35432	0.207977	0.0140672	650	26	2889	108	0.0442258
15	21.3019	109.702	5.14987	31.4074	21.7307	20.5397	9.39215	0.279916	0.216985	0.0103622	652	19	2958	76	0.127339
16	21.1914	128.439	6.06091	-3.34524	14.1574	21.1751	9.3173	0.267348	0.225803	0.0135007	657	20	3022	94	0.0536659
