# Supplementary material for: A Scottish provenance for the Altar Stone of Stonehenge
Source: Nature. 2024 Aug 14;632(8025):570–5. doi: 10.1038/s41586-024-07652-1 (PMC11324516; doi:10.1038/s41586-024-07652-1)
Supplement: Supplementary file 4 — Apatite Lu–Hf data for the Altar Stone. A) Apatite Lu–Hf isotopic data and ages for thin-section 2010K.240. B) Apatite Lu–Hf data for secondary references. [file 41586_2024_7652_MOESM4_ESM.xlsx]

## Sheet: A) 2010K.240 Apatite Lu-Hf
Lu-Hf ratio Calibration	Age	± 2σ
OD-306 measured	1656.2	7.6	Ma
OD-306 reference	1597	7	Ma
	Uncorrected		Matrix-corrected
Analysis	176Lu/176Hf	± 2σ	176Lu/176Hf	± 2σ	177Hf/176Hf	± 2σ	Rho	Group	AGE	± 2σ	%
2010k_240-001	104.01	36.1523	107.926	36.1523	0.25113	0.226477	-0.0508371	1	459.1	151.7	0.330429
2010k_240-002	1.69453	0.634438	1.75832	0.634438	3.54496	0.315892	0.230528	0
2010k_240-003	22.6487	2.99335	23.5013	2.99335	2.78521	0.435515	0.252967	1	481.1	293.6	0.610268
2010k_240-004	19.5981	6.56561	20.3359	6.56561	1.93446	0.456391	-0.0407075	3	1179.4	482.4	0.409022
2010k_240-005	98.7182	10.0847	102.435	10.0847	0.380442	0.0810808	0.251805	1	464.6	48.9	0.105252
2010k_240-006	64.336	13.6815	66.7579	13.6815	0.79743	0.247488	-0.178698	2	617.8	125.6	0.203302
2010k_240-007	2.21058	0.508055	2.29379	0.508055	3.46817	0.50362	0.371255	0
2010k_240-008	7.15766	1.2571	7.42711	1.2571	3.35267	0.415414	0.361902	0
2010k_240-009	16.7265	1.15267	17.3562	1.15267	1.76489	0.191354	0.095285	4	1523.3	194.5	0.127683
2010k_240-010	36.8388	1.85542	38.2257	1.85542	0.560618	0.0553117	0.110016	3	1166.2	60.9	0.0522209
2010k_240-011	7.45375	0.882672	7.73435	0.882672	3.3375	0.421694	0.105711	0
2010k_240-012	103.215	34.5321	107.101	34.5321	0.538264	0.429777	0.069192	1	422.3	149.2	0.353303
2010k_240-013	14.4964	2.32806	15.0421	2.32806	3.23256	0.446805	0.430198	0
2010k_240-014	25.2723	3.88084	26.2237	3.88084	2.713	0.443617	-0.201431	1	472.8	244.6	0.517343
2010k_240-015	0.320414	0.0553436	0.332476	0.0553436	3.29755	0.471786	0.535433	0
2010k_240-016	0.203237	0.0268125	0.210888	0.0268125	3.79299	0.355555	0.0438125	0
2010k_240-017	2.01641	0.403363	2.09231	0.403363	3.31344	0.371826	0.726946	0
2010k_240-018	50.747	10.2686	52.6574	10.2686	1.89115	0.257493	-0.519295	1	470.9	80.7	0.171374
2010k_240-019	82.4386	18.5443	85.542	18.5443	0.862432	0.268907	-0.119449	1	471.3	104.8	0.222364
2010k_240-020	18.9918	3.22219	19.7067	3.22219	2.7413	0.357616	-0.238102	2	606.7	260.9	0.430031
2010k_240-021	0.240342	0.0307731	0.24939	0.0307731	3.5518	0.316757	0.76646	0
2010k_240-022	58.6358	9.10002	60.8432	9.10002	1.63953	0.310188	0.405673	1	469.9	120.5	0.256438
2010k_240-023	7.95298	1.04108	8.25237	1.04108	2.72295	0.280318	0.495292	4	1470.3	600.1	0.408148
2010k_240-024	3.08038	0.206732	3.19634	0.206732	3.63161	0.185942	0.406271	0
2010k_240-025	0.594645	0.125097	0.617031	0.125097	3.40807	0.316117	0.136568	0
2010k_240-026	1.15704	0.15175	1.2006	0.15175	3.44899	0.444184	0.339541	0
2010k_240-027	31.791	8.06744	32.9878	8.06744	1.1395	0.365516	0.0735454	3	1089.1	314.5	0.288771
2010k_240-028	58.6587	3.45481	60.867	3.45481	1.11467	0.148268	-0.299834	2	599.1	40.8	0.0681022
2010k_240-029	63.5517	6.53355	65.9441	6.53355	1.4201	0.21523	-0.301115	1	483.7	56	0.115774
2010k_240-030	30.4845	5.44322	31.6321	5.44322	1.09769	0.243467	0.347766	3	1154.9	254.2	0.220106
2010k_240-031	2.34798	0.314557	2.43637	0.314557	3.4956	0.377488	0.404868	0
2010k_240-032	8.59436	1.22548	8.9179	1.22548	2.88862	0.312846	0.28361	3	1086.9	568.8	0.523323
2010k_240-033	26.0972	5.28375	27.0797	5.28375	1.70633	0.455599	0.00233725	3	1013.5	311.7	0.307548
2010k_240-034	14.9528	1.80356	15.5157	1.80356	2.41702	0.261767	-0.427475	3	1080.7	222.6	0.205978
2010k_240-035	0.988939	0.0873186	1.02617	0.0873186	3.3989	0.160185	0.165539	0
2010k_240-036	2.31718	0.748861	2.40441	0.748861	3.20037	0.324052	0.564018	0
2010k_240-037	14.8983	3.50842	15.4592	3.50842	2.31358	0.403176	-0.100492	3	1183.8	437.6	0.369657
2010k_240-038	48.6603	13.9455	50.4922	13.9455	1.81877	0.30479	-0.111622	1	512.5	155.6	0.30361
2010k_240-039	24.0377	3.02781	24.9426	3.02781	2.42646	0.352138	0.36822	2	669.1	247.4	0.36975
2010k_240-040	32.8163	1.90526	34.0517	1.90526	1.18249	0.0868413	0.211822	3	1036.7	73.7	0.071091
2010k_240-041	2.40821	0.444983	2.49887	0.444983	3.51579	0.38336	0.420514	0
2010k_240-042	33.1573	2.50338	34.4055	2.50338	2.54814	0.222301	0.452314	1	432.8	112.5	0.259935
2010k_240-043	15.8572	2.24904	16.4541	2.24904	2.2673	0.227673	0.400949	3	1154.7	297.5	0.257643
2010k_240-044	16.6663	2.11568	17.2937	2.11568	3.17319	0.47134	0.395363	0
2010k_240-045	41.4319	5.87368	42.9916	5.87368	0.302967	0.0848007	0.0120308	3	1127.1	152.4	0.135214

## Sheet: B) Reference Materials
PRIMARY CALIBRATION REFERENCE MATERIAL FOR LU-HF RATIO
Analysis	176Lu/176Hf	± 2σ	177Hf/176Hf	± 2σ	Rho
OD-306-001	25.0641	1.07209	0.787156	0.0594855	-0.562471
OD-306-002	31.1087	0.66965	0.0556232	0.00558052	0.184416
OD-306-003	30.9593	0.693599	0.0470418	0.00444518	0.301961
OD-306-004	31.2282	0.696551	0.053208	0.00566712	0.107691
OD-306-005	31.1062	0.736827	0.0436912	0.00476735	-0.0557109
OD-306-006	31.1594	0.727334	0.0511111	0.00543461	-0.153802
OD-306-007	27.7075	0.971814	0.422235	0.0967864	-0.689351
OD-306-008	26.0491	0.976934	0.660483	0.0980441	-0.77192
OD-306-009	30.9204	0.66177	0.112943	0.00728635	0.019941
OD-306-010	28.6858	0.6848	0.368825	0.0326565	-0.518009
OD-306-011	27.0839	0.598532	0.553291	0.0382334	-0.481383
OD-306-012	31.2709	0.680919	0.0665983	0.00517549	0.0466755
OD-306-013	29.3509	0.647483	0.291525	0.0215133	0.048402
OD-306-014	30.8224	0.672515	0.143275	0.0145661	-0.304462
OD-306-015	27.8656	0.781187	0.479146	0.0822486	-0.644495
OD-306-016	31.7167	0.708283	0.0508779	0.00598599	0.0634131
OD-306-017	31.344	0.68561	0.0588642	0.00494888	-0.067238
OD-306-018	31.3255	0.699662	0.0539979	0.0055079	0.297317
OD-306-019	31.0808	0.68077	0.0615352	0.00533942	0.0160512
OD-306-020	31.1713	0.678924	0.0851985	0.00948245	-0.0663802
OD-306-021	31.609	0.667831	0.0625829	0.00657069	0.0626614
OD-306-022	31.6068	0.659408	0.0315572	0.00333633	0.16326
OD-306-023	30.6702	0.773908	0.0590583	0.00563822	0.221377
SECONDARY REFERENCE MATERIALS FOR ACCURACY VERIFICATION
Lu-Hf ratio Calibration	Age	± 2σ
OD-306 measured	1656.2	7.6	Ma
OD-306 reference	1597	7	Ma
	Uncorrected		Matrix-corrected					Uncorrected		Matrix-corrected
Analysis	176Lu/176Hf	± 2σ	176Lu/176Hf	± 2σ	177Hf/176Hf	± 2σ	Rho	176Hf/176Lu	± 2σ	176Hf/176Lu	± 2σ	AGE	± 2σ	%
Bamble-001	45.598	1.16221	47.3145	1.16221	0.00434495	0.00151853	-0.0416535	0.0219667	0.00061515	0.0211697	0.00061515	1122.05	32.6047	0.029058
Bamble-002	46.6999	1.21542	48.458	1.21542	0.00444442	0.00157052	0.000896968	0.0214149	0.000554002	0.0206379	0.000554002	1094.15	29.3713	0.0268438
Bamble-003	46.4177	2.00543	48.1651	2.00543	0.0105425	0.00278029	-0.0700161	0.0216841	0.000981925	0.0208974	0.000981925	1107.77	52.0518	0.0469879
Bamble-004	46.2419	1.24329	47.9828	1.24329	0.00952759	0.00238643	-0.101683	0.0217262	0.000672486	0.020938	0.000672486	1109.9	35.6477	0.032118
Bamble-005	46.0715	1.17862	47.8059	1.17862	0.00539177	0.00169999	-0.0202229	0.0216935	0.00059671	0.0209064	0.00059671	1108.24	31.6314	0.028542
Bamble-006	45.7223	1.22399	47.4436	1.22399	0.00451581	0.00158492	0.0489767	0.0219472	0.000746688	0.021151	0.000746688	1121.07	39.5769	0.0353028
Bamble-007	47.3772	1.22578	49.1608	1.22578	0.00513142	0.00167552	-0.0881152	0.0211705	0.000627893	0.0204024	0.000627893	1081.79	33.2926	0.0307754
Bamble-008	47.4407	1.2214	49.2266	1.2214	0.00472473	0.00160217	-0.08614	0.0210469	0.000538827	0.0202834	0.000538827	1075.54	28.5718	0.026565
Bamble-009	46.1506	1.22319	47.888	1.22319	0.00794718	0.00214649	0.0930632	0.0216156	0.000569286	0.0208314	0.000569286	1104.31	30.1788	0.0273282
Bamble-010	47.1158	1.23038	48.8895	1.23038	< DL	0.00110163	-0.180925	0.0212083	0.000552674	0.0204389	0.000552674	1083.71	29.3038	0.0270403
Bamble-011	45.4118	1.21338	47.1213	1.21338	0.00450982	0.0016263	0.0323178	0.022061	0.000700139	0.0212606	0.000700139	1126.82	37.1077	0.0329313
Bamble-012	47.2124	1.22033	48.9897	1.22033	0.00430731	0.00153331	0.147084	0.0212366	0.000544747	0.0204662	0.000544747	1085.14	28.8831	0.0266169
Bamble-013	45.7781	1.17838	47.5014	1.17838	0.0054943	0.00172766	-0.284746	0.0218208	0.000628842	0.0210291	0.000628842	1114.68	33.3327	0.0299034
Bamble-014	46.8756	1.20529	48.6403	1.20529	0.00574167	0.00176572	0.183351	0.0213221	0.000619615	0.0205485	0.000619615	1089.46	32.8514	0.0301538
Bamble-015	47.2192	1.28847	48.9968	1.28847	0.00787503	0.00220624	0.160672	0.0211921	0.000598998	0.0204233	0.000598998	1082.89	31.7602	0.0293292
Bamble-016	46.0042	1.21149	47.736	1.21149	0.0054981	0.00177454	0.0942133	0.0216533	0.000676818	0.0208677	0.000676818	1106.21	35.8786	0.0324338
Bamble-017	46.2538	1.2005	47.9951	1.2005	0.00567301	0.00177312	0.0344422	0.0215902	0.000603706	0.0208069	0.000603706	1103.02	32.0038	0.0290147
Bamble-018	46.1993	1.18564	47.9385	1.18564	0.00382201	0.00143354	-0.140529	0.0217087	0.000552979	0.0209211	0.000552979	1109.01	29.313	0.0264316
Bamble-019	46.4902	1.22342	48.2403	1.22342	0.00498016	0.00168276	-0.171307	0.021511	0.000562497	0.0207306	0.000562497	1099.01	29.8204	0.0271337
Bamble-020	46.0117	1.19029	47.7438	1.19029	0.00682697	0.00193537	-0.0131656	0.0217602	0.000558948	0.0209708	0.000558948	1111.62	29.6287	0.0266537
Bamble-022	47.3391	1.26591	49.1212	1.26591	< DL	0.000806204	0.344836	0.0211528	0.000574042	0.0203854	0.000574042	1080.9	30.4376	0.0281595
Bamble-023	46.8446	1.29439	48.6081	1.29439	0.00422642	0.00153515	-0.0646192	0.0213514	0.000744057	0.0205768	0.000744057	1090.94	39.4486	0.0361601
Bamble-024	47.1628	1.22388	48.9382	1.22388	< DL	0.001183	-0.162629	0.0212039	0.000599827	0.0204346	0.000599827	1083.48	31.804	0.0293535
HR-001	152.296	7.19111	158.029	7.19111	0.00875952	0.0041153	-0.0320697	0.00657313	0.000342942	0.00633466	0.000342942	338.226	18.3107	0.0541374
HR-002	149.95	6.96615	155.595	6.96615	0.0102174	0.00437834	-0.187397	0.00667936	0.000324982	0.00643703	0.000324982	343.675	17.3508	0.0504863
HR-003	150.605	7.02651	156.275	7.02651	< DL	0.00286612	0.175751	0.00665811	0.000307568	0.00641656	0.000307568	342.585	16.4213	0.0479335
HR-004	147.532	7.31246	153.086	7.31246	< DL	0.00376532	0.024365	0.00681233	0.000422409	0.00656518	0.000422409	350.494	22.5511	0.0643408
HR-005	152.995	7.11791	158.754	7.11791	< DL	0.00380474	-0.105081	0.00650917	0.000330707	0.00627302	0.000330707	334.945	17.6579	0.0527189
HR-006	144.668	6.60525	150.115	6.60525	0.0108981	0.00443721	-0.0785317	0.00691654	0.000366437	0.00666561	0.000366437	355.838	19.5619	0.0549743
HR-007	144.981	6.6013	150.439	6.6013	0.00882118	0.00398604	0.187795	0.00687602	0.000310728	0.00662656	0.000310728	353.76	16.5883	0.0468913
HR-008	145.341	6.57816	150.813	6.57816	< DL	0.003313	-0.136382	0.00691601	0.000368742	0.0066651	0.000368742	355.811	19.685	0.0553243
HR-009	146.622	6.72136	152.141	6.72136	0.00917711	0.00408934	0.0786368	0.00685029	0.000310567	0.00660176	0.000310567	352.44	16.5799	0.0470431
HR-010	154.635	7.25744	160.456	7.25744	0.00929634	0.00422462	-0.0598686	0.00646823	0.000353815	0.00623356	0.000353815	332.845	18.8922	0.0567597
HR-011	145.718	6.65687	151.204	6.65687	0.0106569	0.00440288	-0.11277	0.00685666	0.000356346	0.0066079	0.000356346	352.767	19.0238	0.0539272
HR-012	146.927	6.68289	152.458	6.68289	0.0123806	0.00472339	-0.108385	0.00679487	0.000333759	0.00654835	0.000333759	349.598	17.8185	0.0509685
HR-013	151.475	7.01343	157.177	7.01343	< DL	0.00251726	-0.0556861	0.00663075	0.000339389	0.00639019	0.000339389	341.181	18.1204	0.0531109
HR-014	149.061	6.82815	154.673	6.82815	0.00837808	0.00390197	-0.0262151	0.00671674	0.000354877	0.00647306	0.000354877	345.592	18.9466	0.0548237
HR-016	149.436	6.91324	155.062	6.91324	< DL	0.00206679	-0.125522	0.00670165	0.000307055	0.00645852	0.000307055	344.818	16.3935	0.0475426
HR-017	154.877	7.32147	160.707	7.32147	< DL	0.00366865	0.0840505	0.00646636	0.000320528	0.00623176	0.000320528	332.749	17.1148	0.0514346
HR-018	147.056	6.79717	152.592	6.79717	< DL	0.00344088	0.187677	0.00682695	0.000341762	0.00657927	0.000341762	351.244	18.2455	0.0519453
HR-019	143.666	6.52289	149.074	6.52289	0.0104636	0.00432728	-0.0779275	0.00693588	0.00031881	0.00668425	0.00031881	356.83	17.0192	0.0476957
HR-020	149.077	6.85618	154.689	6.85618	< DL	0.00258837	0.013147	0.00672024	0.000369482	0.00647644	0.000369482	345.771	19.7263	0.0570502
HR-021	155.978	7.37882	161.85	7.37882	0.011434	0.00472191	-0.0196716	0.00641773	0.0003239	0.00618489	0.0003239	330.254	17.2953	0.0523696
HR-022	145.764	6.68711	151.251	6.68711	0.0104019	0.00435835	-0.0179307	0.00686543	0.000340537	0.00661635	0.000340537	353.217	18.1797	0.051469
HR-023	144.357	6.56814	149.791	6.56814	0.0138524	0.0049878	-0.0496104	0.00692242	0.000339539	0.00667128	0.000339539	356.139	18.1259	0.0508956
HR-024	149.936	6.9421	155.58	6.9421	0.0164459	0.00556199	0.111465	0.0066423	0.000369259	0.00640132	0.000369259	341.774	19.7152	0.0576849
Wallaroo-001	31.1009	1.01986	32.2717	1.01986	< DL	0.00158152	0.0686097	0.0321818	0.0010469	0.0310143	0.0010469	1635.94	55.2218	0.0337554
Wallaroo-002	31.9843	1.08092	33.1883	1.08092	< DL	0.0019752	0.26802	0.031282	0.00113213	0.0301471	0.00113213	1590.87	59.743	0.0375536
Wallaroo-003	32.3292	1.07245	33.5463	1.07245	< DL	0.000906386	0.202124	0.0308929	0.00101769	0.0297721	0.00101769	1571.37	53.7137	0.0341826
Wallaroo-004	32.4886	1.05757	33.7116	1.05757	< DL	0.00101928	0.337989	0.03072	0.00104034	0.0296054	0.00104034	1562.7	54.9138	0.0351403
Wallaroo-005	33.2295	1.10964	34.4804	1.10964	< DL	0.000792902	0.0706533	0.0301566	0.00110079	0.0290625	0.00110079	1534.45	58.1199	0.0378767
Wallaroo-006	32.5039	1.07589	33.7275	1.07589	< DL	0.00154635	0.0214569	0.0306934	0.00121261	0.0295798	0.00121261	1561.37	64.0077	0.0409946
Wallaroo-007	32.7592	1.09467	33.9924	1.09467	< DL	0.00175735	0.0158829	0.0305768	0.00101309	0.0294675	0.00101309	1555.53	53.4786	0.0343797
Wallaroo-008	32.7443	1.1263	33.9769	1.1263	< DL	0.00161274	0.013077	0.0305805	0.00119061	0.029471	0.00119061	1555.71	62.8497	0.0403994
Wallaroo-009	32.089	1.07978	33.2971	1.07978	0.00480225	0.00214706	0.0124166	0.0311197	0.00115035	0.0299907	0.00115035	1582.74	60.709	0.0383569
Wallaroo-010	33.3067	1.11813	34.5606	1.11813	0.00378651	0.00189909	0.208344	0.0300386	0.00100031	0.0289488	0.00100031	1528.53	52.8175	0.0345543
Wallaroo-011	31.6938	1.00528	32.8869	1.00528	0.00413345	0.00186959	0.0466142	0.0315565	0.00105307	0.0304116	0.00105307	1604.62	55.5638	0.0346273
Wallaroo-012	31.0968	0.976856	32.2674	0.976856	< DL	0.0016108	-0.0187804	0.0321824	0.0011485	0.0310148	0.0011485	1635.97	60.581	0.0370306
Wallaroo-013	32.0223	1.01044	33.2278	1.01044	< DL	0.00101986	-0.157086	0.0313	0.00101017	0.0301644	0.00101017	1591.77	53.3064	0.0334887
Wallaroo-014	31.8874	1.02318	33.0878	1.02318	< DL	0.000775149	-0.185138	0.0313338	0.00117195	0.030197	0.00117195	1593.47	61.8429	0.0388103
Wallaroo-015	32.4576	1.02736	33.6795	1.02736	< DL	0.000952849	0.049935	0.0308053	0.000968138	0.0296877	0.000968138	1566.98	51.1005	0.0326108
Wallaroo-016	32.3892	1.02709	33.6085	1.02709	< DL	0.000918805	0.215133	0.0307981	0.00111276	0.0296807	0.00111276	1566.62	58.7341	0.037491
Wallaroo-017	31.9498	1.05727	33.1525	1.05727	< DL	0.000585335	-0.168934	0.0313113	0.00102819	0.0301753	0.00102819	1592.34	54.2573	0.034074
Wallaroo-018	32.4981	1.08104	33.7215	1.08104	< DL	0.000654477	0.0706078	0.0307988	0.00106916	0.0296814	0.00106916	1566.65	56.4328	0.0360213
Wallaroo-019	31.7762	1.01869	32.9724	1.01869	< DL	0.00135363	0.257864	0.0314692	0.00100158	0.0303275	0.00100158	1600.25	52.8491	0.0330255
Wallaroo-020	32.7923	1.1776	34.0268	1.1776	< DL	0.00125763	0.00934123	0.0305035	0.00124243	0.0293969	0.00124243	1551.85	65.5877	0.0422642
Wallaroo-021	31.5694	1.04546	32.7579	1.04546	0.0187649	0.00419671	-0.387716	0.0316936	0.00117703	0.0305438	0.00117703	1611.5	62.1004	0.0385359
Wallaroo-022	33.9215	1.10578	35.1985	1.10578	< DL	0.00138998	-0.0151377	0.0295404	0.0011238	0.0284687	0.0011238	1503.54	59.3521	0.039475
Wallaroo-023	32.5842	1.06107	33.8109	1.06107	< DL	0.00088708	0.0760233	0.0306397	0.00105255	0.0295281	0.00105255	1558.68	55.5601	0.0356456
Wallaroo-024	32.4355	1.12027	33.6566	1.12027	0.00726936	0.00271479	0.0758091	0.0309074	0.0011791	0.0297861	0.0011791	1572.1	62.2327	0.0395857
