# Supplementary material for: A Scottish provenance for the Altar Stone of Stonehenge
Source: Nature. 2024 Aug 14;632(8025):570–5. doi: 10.1038/s41586-024-07652-1 (PMC11324516; doi:10.1038/s41586-024-07652-1)
Supplement: Supplementary file 5 — Apatite trace elements for the Altar Stone. A) Apatite trace element data for MS3. B) Apatite trace element secondary reference values. [file 41586_2024_7652_MOESM5_ESM.xlsx]

## Sheet: A) MS3 Apatite
Trace Element Values for MS3 Apatite
Spot	49Ti ppm	49Ti ppm 2σ	57Fe ppm	57Fe ppm 2σ	87Y ppm	87Y ppm 2σ	91Zr ppm	91Zr ppm 2σ	93Nb ppm	93Nb ppm 2σ	139La ppm	139La ppm 2σ	140Ce ppm	140Ce ppm 2σ	141Pr ppm	141Pr ppm 2σ	146Nd ppm	146Nd ppm 2σ	147Sm ppm	147Sm ppm 2σ	153Eu ppm	153Eu ppm 2σ	157Gd ppm	157Gd ppm 2σ	163Dy ppm	163Dy ppm 2σ	165Ho ppm	165Ho ppm 2σ	172Yb ppm	172Yb ppm 2σ	166Er ppm
1	24.3933	8.71418	488.454	20.444	495.915	6.11242	0.173899	0.126331	0.0763115	0.0358469	61.682	1.1462	128.92	2.14679	38.9941	0.877141	247.22	4.6959	138.982	3.56216	25.4484	0.594417	282.456	5.80524	164.848	3.34698	17.2151	0.448774	10.2809	0.564403	26.454
2	12.1307	2.49331	717.903	22.0708	417.402	6.18309	1.36199	0.288606	0.0627806	0.0269041	2248.75	30.2895	4143.49	52.4213	408.068	5.97508	1430.38	23.3127	199.619	4.3882	32.8147	0.89314	149.464	3.53221	79.3169	1.7183	14.4205	0.345904	27.9217	0.865509	38.2661
3	0.0177679	0.360044	46.0459	8.97986	117.986	2.18434	0.00130912	6.21512e-05	0.000182317	2.01197e+06	0.400413	0.048656	1.71406	0.139995	0.364601	0.0493794	2.49353	0.296636	1.92717	0.222208	0.379387	0.0652574	4.70195	0.376113	11.0024	0.640894	3.42621	0.132086	12.0501	0.536182	13.0537
5	7.13681	1.83094	3492.88	355.837	2433.8	47.0867	15.6168	1.36188	0.130636	0.0373954	786.504	19.3098	2215.21	49.1006	336.542	7.52235	1650.3	34.4275	449.958	11.5692	70.6498	1.61133	504.281	10.4925	459.93	8.94584	88.6769	2.05837	144.536	3.50149	231.304
6	0.183538	0.284238	140.56	13.3823	1331.87	15.8968	0.0148816	0.000172199	2.52391e+07	4.76193e+08	55.7282	1.07069	271.577	3.47335	56.967	0.846302	377.717	5.6939	214.942	4.22879	58.5926	1.07101	335.915	5.0762	322.34	4.66911	52.9429	0.842262	90.3382	2.13485	132.248
7	0.290005	0.469562	132.429	14.7818	1436.12	22.1559	1.1721	0.34034	0.0489114	0.0214835	30.2719	0.786154	101.978	1.92944	18.7242	0.367927	107.876	2.63949	48.8023	1.81025	5.50271	0.303017	88.468	2.39313	182.002	3.56514	51.0212	1.06312	124.365	2.46344	174.605
8	3.24471	1.37889	429.191	53.2742	4078.33	114.11	14.5049	1.62661	0.0296565	0.0163943	1488.76	40.9424	4504.94	114.882	677.381	18.5782	3369.48	97.0683	784.37	23.6591	400.158	9.96935	802.382	20.9522	646.289	18.2175	132.493	3.86158	371.61	10.4055	397.592
9	9.49737	5.24861	6422.29	119.241	1211.5	22.8568	3.13199	0.623789	0.220481	0.156786	23.5659	4.36027	80.963	13.8801	14.6305	2.21452	88.422	11.3316	42.2551	3.02315	9.6766	0.69089	98.078	3.01794	175.041	3.00311	41.916	0.823925	124.423	3.03664	134.738
10	2.80151	1.07807	190.153	17.2117	3795.35	73.422	0.15239	0.102838	1.03277e-05	3.71607e+07	139.547	2.57942	648.54	10.4511	146.98	2.66356	963.248	18.4119	479.714	8.09845	172.897	3.44793	708.233	10.5408	794.161	14.4197	146.105	2.87497	267.295	5.77515	379.994
11	7.39464	1.83439	600.256	27.8624	2112.03	39.6509	1.33749	0.310395	0.011216	0.00957549	189.705	3.3713	617.694	10.6529	104.77	2.26998	569.561	12.2162	222.619	5.43572	27.7766	0.83513	297.038	7.35397	365.191	6.67724	75.8721	1.50764	198.105	3.9113	220.359
12	0.948436	0.619412	372.782	18.3149	62.9926	1.83427	0.0707261	0.0770268	6.79913e+07	2.39759e+08	58.271	1.191	134.328	2.24412	17.841	0.478343	82.2295	2.26704	19.663	0.945509	6.13785	0.323588	22.2879	1.07483	12.9357	0.679988	2.10648	0.110171	2.06373	0.193271	4.54905
13	14.2297	9.79109	2861.66	69.2201	1012	17.3876	1.42282	0.367856	0.0546707	0.0318898	1117.65	17.4888	3426.95	46.076	522.497	8.16165	2532.79	44.31	565.286	9.78209	55.0456	1.18486	423.745	7.5469	240.721	4.44915	39.2557	0.811215	55.1724	1.44484	92.3005
14	0.0388923	0.414881	47.0264	9.98417	1109.53	16.8871	0.152716	0.106906	1.4743e+07	8.5196e+09	95.6017	1.5016	400.46	6.17033	72.4408	1.21855	432.694	7.06786	194.165	3.87392	43.8196	1.00425	268.521	5.44024	267.33	4.46845	46.503	0.842345	58.5128	1.47314	111.179
15	561.654	70.0953	2481.25	61.3897	341.654	16.1035	7.91552	0.968406	1.94057	0.267132	421.984	8.55104	1086.56	24.2689	156.822	5.3596	737.248	27.2718	155.013	9.26107	32.2489	1.93795	137.685	9.68392	80.0338	5.20388	13.1282	0.684863	17.3898	0.632357	29.9969
16	4.46502	1.07761	2865.32	68.0066	726.76	15.0446	7.89431	0.916358	0.0437929	0.0230528	590.484	8.95494	1559.06	32.807	228.34	7.17125	1119.42	43.7769	273.466	13.3569	47.3426	3.44684	270.052	13.7853	168.491	5.38157	27.7212	0.673603	33.3452	1.06355	64.096
18	0.203846	0.317809	131.043	12.572	497.304	8.54877	6.70469e-05	3.20911e-05	1.78615e-05	1.16495e+06	101.375	1.86962	548.031	8.64185	116.743	1.92943	687.29	13.811	180.259	4.3938	13.8212	0.511228	164.574	3.82278	103.486	2.02306	18.0385	0.444419	27.6651	0.887008	44.0562
19	7.3122	1.77294	1792.13	40.7123	286.406	4.64281	18.4378	1.23111	6.01886e-05	4.98417e+06	891.046	14.233	2134.15	36.5529	273.499	4.6177	1188.12	20.0723	206.982	4.46663	38.2429	0.99282	146.181	2.88426	65.8954	1.65126	10.2818	0.287312	13.0526	0.676976	23.6519
20	2.93398	2.18127	2360.59	50.0722	1096.45	15.3958	7.32255	1.01123	0.0175578	0.0137263	989.767	17.0087	2548.11	40.993	338.378	5.56386	1558.79	25.5664	358.856	6.6943	31.4317	1.10111	340.519	6.49677	238.907	4.65274	42.5007	0.884561	60.4824	1.90006	103.949
21	1.49813	0.853627	1178.61	38.0223	1852.98	30.5531	0.863857	0.248625	0.0350461	0.020277	29.6936	0.707033	121.166	1.84901	24.1058	0.569862	143.609	2.82393	71.5957	2.64682	18.5437	0.589337	136.665	3.6474	245.223	4.45189	63.9028	1.00677	208.672	4.63199	223.316
22	0.0334996	0.43721	215.287	14.8149	506.123	7.66173	1.48747	0.405164	0.00772501	0.0088357	699.885	10.042	1594.1	20.6295	182.735	2.88372	734.992	13.7911	130.401	2.97831	27.3932	0.674781	120.039	2.52238	89.4133	1.97776	18.2734	0.384821	48.2192	1.30856	52.1728
23	1.35702	0.804541	110.235	12.0125	745.311	13.5517	0.925256	0.295034	0.00235752	0.00454579	7.05957	0.2733	32.7103	0.869863	6.78864	0.220739	46.9113	1.56894	29.416	1.22249	9.65781	0.391108	74.7034	2.28207	127.571	3.03681	29.6496	0.624273	66.4701	1.52709	84.6148
24	0.479938	0.542526	1444.29	40.8142	488.205	6.06643	6.35191	0.744438	3.74174e-05	2.73341e+06	1737.67	23.9756	3861.98	50.4064	439.175	6.35049	1695.06	25.2456	264.114	5.30359	14.4381	0.472037	200.391	3.57096	101.865	2.31428	16.5314	0.348507	20.5305	0.985342	39.1955
25	4.54069	1.49856	287.783	19.4426	879.93	15.659	0.16651	0.120974	0.0166088	0.014477	10.0577	0.443398	37.1528	1.24318	7.51574	0.305572	48.9887	2.21095	25.5063	1.41526	8.47374	0.416759	75.7549	2.01323	155.102	3.31619	34.8266	0.807369	52.0858	1.7148	89.8641
26	23.3537	4.58194	2066.05	110.768	128.813	2.23477	0.174972	0.113986	0.0396175	0.0224152	14.8052	0.53117	54.5031	1.61424	10.6613	0.364415	66.8868	2.56914	23.7131	1.1485	7.78568	0.308848	34.7471	1.45832	18.3206	0.796172	3.34409	0.150814	3.41984	0.273264	7.58661
27	0.455358	0.166177	23.6169	9.64597	141.772	2.22715	0.0136713	0.000243597	0.000567832	6.89323e-06	9.55476	0.270753	28.6226	0.632094	5.30323	0.209293	37.5078	1.13893	15.4505	0.916115	6.16951	0.293186	27.1527	1.12098	14.878	0.517486	3.07832	0.143662	3.89094	0.28243	8.03749
28	57.9381	27.2814	993.84	331.32	375.14	6.75201	1.39612	0.603491	0.189483	0.0956492	8.52411	1.29718	32.779	4.66047	6.89787	0.900622	46.8801	5.64364	22.9307	2.01778	6.95165	0.555618	45.2294	2.19272	47.1078	1.51776	12.3357	0.318368	19.0684	0.74803	37.7405
29	0.447479	0.555423	210.524	15.5916	553.442	12.4593	2.62528	0.495411	9.93035e-05	6.84474e+06	188.794	4.59093	492.384	11.2641	74.9799	1.87191	391.171	11.539	94.5883	2.74106	18.2159	0.618919	99.1	3.48331	80.6157	2.23992	18.1048	0.57406	124.633	2.95725	64.534
30	3.39467	1.60458	233.678	35.342	262.888	7.32663	0.53117	0.228271	0.000193355	2.30815e+06	94.4723	4.12405	228.533	9.32125	31.4162	1.2515	147.345	5.2088	31.2061	1.48656	6.37071	0.303724	31.6663	1.61386	30.4819	1.41812	8.74765	0.369277	60.1003	1.74614	40.2464
31	3.03084	1.07739	392.156	29.4518	2375.98	34.4474	0.067427	0.0752699	0.0335036	0.0206751	53.0451	2.99668	185.12	6.20988	33.615	0.900541	215.994	4.73637	122.35	3.68402	35.5302	0.868955	303.575	5.99942	533.226	9.27989	100.614	1.72775	193.302	3.32751	259.726
32	7.54027	2.08237	124.812	12.4325	967.909	15.9899	0.344185	0.167525	0.0610447	0.021663	12.2801	0.442656	48.7782	1.47984	9.31597	0.330717	56.0494	1.95918	24.3712	1.27394	12.019	0.426509	47.0825	1.4712	102.002	2.41041	32.5273	0.782012	155.857	3.36745	139.773
33	170.104	25.442	649.602	42.6176	418.53	23.613	1.71686	0.447437	0.652395	0.142407	36.8217	3.83512	116.141	12.6326	20.299	2.51308	118.081	14.7126	34.1213	4.06554	8.89922	1.03492	45.1524	4.62729	51.2802	3.73815	13.218	0.850846	48.5088	3.19356	49.1185
35	0.159738	0.330416	133.171	11.5461	82.0949	1.60925	0.0214994	0.000415029	6.75252e-05	5.27374e+06	75.7016	1.96525	234.87	4.86198	34.9732	0.615347	175.777	3.97129	36.1854	1.45125	7.39745	0.3463	32.9249	0.973124	16.5612	0.672572	2.90961	0.136014	5.09812	0.351426	7.02244
36	0.211354	0.504553	48.9768	11.1422	339.611	7.23253	0.0179673	0.000291361	0.000204866	3.42257e+06	0.600053	0.147674	2.12737	0.291075	0.382842	0.0641967	3.14833	0.506196	2.01797	0.315606	0.432558	0.0747163	5.62521	0.555383	22.3806	0.977078	9.47421	0.292358	58.0952	1.71748	49.4456
37	6.2971	1.5916	502.153	52.1041	1877.59	28.4141	1.04666	0.493353	2.91539e+07	1.46986e+08	30.6416	2.91762	91.2706	7.25656	16.9206	1.3162	92.3201	7.3108	36.8494	2.37335	16.0564	0.692612	71.5651	2.81051	181.586	4.07893	58.3872	0.992068	271.335	4.88921	243.556
38	41.5213	4.63174	7827.04	1081.48	1958.24	34.8611	49.3378	4.43017	0.122557	0.0406117	522.963	10.1553	1621.77	26.6453	268.435	4.47503	1458.95	25.7237	404.013	7.80799	81.1389	1.6327	464.898	8.90074	384.558	7.26007	72.9579	1.48305	111.771	2.67764	182.487
39	6.49294	1.70468	1848.47	42.7189	173.324	4.04564	22.4301	1.66648	0.137078	0.0391037	1638.26	30.293	3770.82	62.804	458.02	9.05755	1804.93	36.7331	265.664	5.83471	51.6425	1.36512	147.395	3.90096	49.0767	1.58027	6.56681	0.26618	6.45439	0.46877	12.9997
40	3567.65	236.676	502.918	135.878	777.229	14.2576	0.106678	0.0888667	26.2476	1.58593	52.1981	1.37256	160.721	3.91395	30.3616	0.855341	172.088	4.78099	55.4133	1.86467	14.567	0.564693	76.4722	2.24464	114.79	2.49392	27.9716	0.572322	47.8699	1.3051	84.403
41	13.9781	4.10754	4435.1	116.123	3493.8	79.5535	2.1566	0.442203	0.0537717	0.0246267	412.293	8.18587	1595.82	32.0726	276.391	6.1183	1478.27	31.2609	544.421	12.5253	17.8956	0.647307	675.042	13.7284	683.072	13.8007	130.361	3.01061	242.535	5.5527	341.423
42	0.600305	0.0137633	106.363	12.5733	133.366	2.65233	0.00354133	7.38719e-05	7.59873e-05	6.04125e+06	108.107	1.80681	330.23	5.94576	46.7299	0.858443	213.246	4.75504	41.241	1.48963	7.50929	0.312489	35.8492	1.23728	21.6531	0.753998	4.09976	0.153278	9.76599	0.613761	11.8087
43	0.0760803	0.521143	311.283	34.0331	517.411	9.4008	0.252306	0.153654	0.502645	0.0873594	5.44603	0.371244	19.6414	0.917465	3.89927	0.197573	25.4317	1.58083	11.5558	0.947519	3.80965	0.274074	24.0953	1.12409	52.8322	1.21698	16.9302	0.439734	105.971	2.733	71.7643
44	5413.69	255.271	2429.69	153.04	114.775	2.6227	11.4314	1.01426	14.4616	0.962515	35.6019	0.8155	102.072	2.32442	16.1762	0.442529	82.1106	2.16458	17.6115	1.16355	4.7713	0.272738	17.1943	0.891409	14.3902	0.700203	3.45306	0.166651	15.3932	0.69218	11.8622
45	459.122	54.5846	411.332	47.0112	600.316	8.28121	12.9138	1.20252	1.53043	0.238696	26.1771	1.93042	89.598	7.32861	17.7302	1.5745	97.9059	7.79789	32.2226	2.90302	8.36224	0.603439	40.1682	2.44285	62.0243	1.64523	18.7479	0.454764	99.6817	2.30078	77.0632
47	0.394911	0.227172	749.313	29	1492.07	24.6248	0.196506	0.115946	0.000844633	1.91584e-05	124.103	2.20299	441.504	7.7117	83.9566	1.5075	470.36	8.22821	208.219	4.16357	20.3892	0.558262	308.543	5.68463	356.523	6.06352	51.5915	0.89448	25.5308	0.898394	92.0755
48	0.261415	0.48496	179.833	12.7088	444.968	7.91677	0.59768	0.207512	0.00969062	0.00993996	1181.88	22.2747	1894.74	39.8909	189.243	4.04126	707.92	14.756	116.197	2.91061	15.5729	0.531565	108.433	2.57282	75.7301	1.88392	15.3756	0.42448	34.5268	1.09228	42.9135
49	0.24548	0.31737	186.997	14.2328	73.4296	1.22781	0.931727	0.261506	0.0191878	0.0136749	3.37776	0.18199	12.737	0.371281	2.24522	0.107278	14.0095	0.835583	6.72539	0.514886	2.35817	0.180837	12.6281	0.775502	16.2405	0.594236	2.65523	0.119504	3.72731	0.307817	4.86209
50	0.870501	0.641771	2191.07	48.5167	338.068	5.08247	1.3071	0.295326	7.13026e-05	8.45357e+07	636.136	9.53176	1451.8	22.3982	184.624	3.14003	793.673	12.321	145.131	3.71294	17.1862	0.531665	122.37	2.77647	74.8427	1.88634	13.3552	0.340072	19.052	0.72639	32.6402
51	620.676	33.6625	487.983	29.4832	230.85	7.04211	5.23749	1.25528	1.13015	0.147845	69.1799	3.99858	217.791	12.4644	37.076	1.95855	199.149	10.7715	60.8851	3.94025	18.4873	1.16885	72.4252	3.70252	50.7995	2.14175	8.46221	0.346196	10.6949	0.603529	19.5993
52	35.4114	5.74867	105.684	15.5332	146.39	3.3847	9.71399	1.67186	0.625537	0.110818	24.2977	0.600985	82.0316	1.72647	14.7746	0.441355	88.5638	2.30477	29.356	1.61264	5.74065	0.272178	38.2293	1.38752	24.5849	1.0571	4.76309	0.198791	8.03363	0.439938	12.1873
53	23.9614	3.30674	2479.25	50.3515	313.266	5.35277	7.5805	0.915334	0.000163165	1.3338e-05	578.053	9.15379	1284.36	22.284	171.652	2.90862	755.424	14.3673	138.964	3.86935	30.1931	0.821163	114.258	3.15004	63.1552	1.61571	10.5239	0.334531	15.7042	0.669951	25.9035
54	0.174413	0.410526	800.079	30.4947	1625.75	22.0734	0.134288	0.114009	0.000928238	2.04854e-05	118.931	1.87964	472.33	7.84931	91.3608	1.32543	515.652	8.48373	235.065	4.66611	31.1153	0.651301	321.643	6.20471	365.79	6.32154	66.491	1.09163	110.379	2.26308	164.805
55	1.1117	0.766914	1779.1	41.7589	619.251	6.80706	3.61147	0.613281	7.49904e+06	4.88782e+07	1513.64	19.6695	3650.45	49.4391	464.39	6.75048	1943.09	27.6945	325.3	5.44843	28.9299	0.62862	224.883	4.27115	124.109	2.64029	21.327	0.468365	35.6378	1.19796	52.9193
56	3189.19	272.792	3515.98	222.087	1031.1	13.8797	18.0329	2.16825	10.8889	0.968721	94.8447	2.07633	324.382	6.98043	63.3502	1.58389	349.775	8.8535	131.469	3.50446	32.2909	0.95639	171.551	4.20408	214.538	3.82153	41.6541	0.808718	65.8099	1.74185	109.919
57	364.941	48.6644	958.215	170.962	67.1549	3.78734	0.00147675	0.000122661	4.86442	0.573962	13.1459	0.523713	31.1806	0.849054	4.79115	0.207943	24.725	1.25771	9.12998	0.777534	2.04173	0.174385	11.8831	0.863529	12.8346	0.7242	2.66136	0.200394	7.67339	0.562033	8.3172
58	526.06	105.948	11396.9	494.982	493.137	20.1305	10.7711	1.85676	1.36625	0.357564	976.448	42.5872	2185.92	54.1364	299.485	7.40583	1441.63	64.0956	348.239	23.501	82.7046	5.2638	321.941	23.9295	140.507	8.49179	19.4518	1.10024	14.8576	0.852981	33.4325
59	60.7739	11.848	571.054	28.5516	623.234	11.4602	0.988798	0.354933	0.179274	0.0562425	35.056	0.98916	119.576	2.39196	22.71	0.678206	142.774	3.89227	61.987	2.00263	15.6649	0.639017	102.139	2.89883	109.256	2.84248	20.7031	0.534391	20.7569	0.86055	47.411
60	0.0815138	0.499353	236.645	14.8327	484.267	8.15687	0.716287	0.257456	0.000234036	1.83505e-05	361.329	6.4474	950.364	18.4101	142.113	2.36809	724.546	13.9458	166.803	3.96608	37.6691	0.845888	169.165	3.66	102.438	2.05967	17.8109	0.452541	24.3686	0.816482	41.478
61	0.960068	0.67192	219.847	12.1501	963.87	14.4724	0.0920268	0.0903101	0.000926281	2.33568e-05	10.6761	1.20179	40.9695	5.30569	8.22676	1.07822	50.4726	6.65968	20.9696	1.75697	6.02327	0.534418	41.8534	2.10344	107.311	1.95505	32.3932	0.610543	123.602	2.28472	121.998
62	2.05226	0.852426	2397.7	51.4531	2223.81	54.2006	1.31231	0.345317	0.0251843	0.0152578	1227.69	22.0364	3720.59	65.9503	544.888	9.91847	2664.91	47.9593	646.173	12.9276	28.5505	0.794369	638.199	14.2592	477.559	11.0069	87.0944	2.13559	129.633	3.90005	215.556
63	160.031	29.6207	2051.58	88.4761	208.283	8.16534	1.94256	0.70019	0.442566	0.0974095	72.6486	4.22398	152.333	13.2165	30.8035	2.56844	192.905	14.5421	56.8697	4.31431	12.3781	1.03178	75.3989	4.67091	47.1033	2.45634	7.97967	0.424178	6.85513	0.421125	17.1537
64	76.2962	13.4807	1144.06	40.5069	980.913	16.8382	1.48507	0.376196	0.165705	0.048141	145.145	3.07658	608.818	12.2828	120.529	2.33436	717.441	12.5717	258.828	5.31719	53.5976	1.40529	322.124	5.4779	249.36	4.30818	37.8712	0.740976	31.3497	1.04281	74.1362
65	1681.97	207.812	280.197	23.5027	942.075	30.0159	3.10926	0.886938	8.11616	0.984011	13.6982	0.540889	47.6013	1.38382	9.10483	0.325755	58.1498	1.94516	26.185	1.0024	8.21414	0.333182	66.8526	2.16946	110.628	2.9902	29.3269	1.02098	45.1866	2.7061	84.977
66	0.208191	0.47632	219.262	20.9753	1914.83	29.8935	0.173478	0.108659	0.0279899	0.0178589	503.862	7.51689	2143.61	30.8611	373.205	5.68678	1842.89	29.6421	499.648	9.37295	19.9212	0.46588	478.637	7.95661	355.146	5.68263	68.4945	1.06783	135.628	2.77382	185.558
67	12.7352	4.41407	172.78	17.3948	428.994	17.5219	4.28071	1.32089	0.106164	0.0480849	26.8605	2.05119	157.527	13.614	38.1611	3.47839	254.138	22.482	73.3088	6.9583	18.5177	1.69445	77.3281	6.45843	61.5007	3.8746	13.8573	0.734325	47.2122	2.10116	44.6086
68	492.643	115.247	9872.03	420.883	1097.28	21.005	28.0674	3.07142	0.872973	0.247386	403.502	7.30519	1537.2	28.4243	296.379	6.55769	1981.91	37.0296	873.498	18.338	240.703	6.03191	1030.15	23.8664	447.466	10.3051	51.8723	1.29365	32.6935	1.41435	84.7721
69	2.16174	1.38605	140.099	15.1683	1573.05	32.1256	1.05183	0.315235	0.132004	0.039397	13.1931	0.4473	56.04	1.39161	13.4937	0.420635	108.368	3.16793	78.9791	2.81043	20.415	0.678803	170.639	3.96209	227.876	5.92028	53.7532	1.18488	174.035	5.13121	175.395
70	113.28	23.6468	785.518	50.5086	487.396	7.04405	2.8248	0.499852	0.307929	0.0832202	936.889	12.784	2187.16	33.8499	276.083	3.75743	1122.73	16.62	197.254	4.23722	24.8093	0.624177	166.717	3.26003	102.253	2.07427	18.0117	0.430862	25.6203	0.834978	43.2314
71	14.4118	3.49243	365.916	29.0241	337.27	5.61797	0.171356	0.11906	0.0809062	0.0308215	608.921	9.82419	1386.45	17.9833	182.503	2.71995	792.844	12.7144	154.342	3.54685	33.3876	0.841933	142.754	3.12088	88.6653	2.33373	12.9806	0.337454	14.7579	0.728967	28.2558
72	0.0351982	0.441219	80.9562	8.33768	1212.73	28.6298	155.736	9.62145	0.52221	0.0883495	2.18406	0.13615	8.93405	0.326659	1.94733	0.159199	13.0015	0.703146	7.99657	0.634926	4.09008	0.215946	23.3926	1.11044	98.2242	2.54874	36.6628	0.981924	217.707	4.60074	166.596
73	0.0416344	0.440277	350.486	16.5601	335.897	4.93484	0.000265642	8.55539e+06	7.63627e-05	6.23455e-06	11.6352	0.361541	44.9156	1.02059	8.58219	0.329969	56.1588	2.01003	27.3896	1.17904	8.47499	0.339987	58.6753	1.79809	80.3426	1.79379	12.0828	0.316668	2.90745	0.267863	16.8502
75	54.6418	9.3635	1173.69	41.5366	1023.24	15.3115	5.30749	0.995329	0.169183	0.0458327	1863.91	54.0644	4504.3	104.918	590.627	12.445	2562.45	46.8855	536.751	10.3171	118.706	2.03132	478.291	7.79158	255.898	4.93556	38.458	0.665179	35.8863	1.13247	78.0837
76	0.0515006	0.47807	955.87	36.2696	1080.61	17.0474	0.302678	0.147293	0.000182499	1.40226e-05	697.002	10.9406	1086.32	18.5541	113.402	1.83399	457.948	9.23737	98.5337	2.53066	24.3823	0.638792	133.063	2.81477	141.886	2.50223	33.0297	0.546359	132.052	2.53034	110.498
77	112.814	37.2155	2040.72	239.106	52.8916	1.59561	2.37313	0.919152	0.244237	0.100236	43.2661	2.05226	117.664	4.95251	15.1525	0.552713	60.0832	2.60479	11.3568	0.809891	2.62536	0.177584	11.1298	0.69997	9.38888	0.554602	1.77364	0.12087	3.54466	0.362185	4.44881
78	0.195281	0.478102	277.051	14.5025	179.451	2.86589	0.755458	0.241462	0.00477506	0.00701048	2296.31	29.5009	3501.8	58.036	321.612	5.63251	1099.89	20.8128	136.324	3.9097	15.5269	0.509036	96.8547	2.85951	36.8204	1.10905	6.29314	0.222098	11.5898	0.576003	16.0658
79	78.5364	16.5688	1383.47	71.403	1869.92	36.1932	1.6692	0.463561	0.270616	0.0836875	93.6757	2.6789	321.999	6.47454	63.7155	1.6164	398.948	9.72764	161.933	3.87242	21.9088	0.837236	282.615	6.37151	348.2	5.91346	70.9575	1.49101	128.999	3.48682	193.16
80	0.224349	0.549001	531.106	22.2137	2748.01	42.0133	0.194229	0.127655	0.00014242	1.657e+06	242.708	4.09896	881.967	13.7393	157.556	2.56745	854.708	14.544	316.969	6.42271	36.6798	0.932773	412.705	7.85865	514.543	8.58432	100.036	1.59419	242.48	4.86476	285.597
81	536.654	163.542	903.3	57.6167	1508.86	20.7788	3.37438	0.639815	1.76087	0.430272	48.6653	1.05033	216.246	3.31117	49.6298	1.09642	374.216	6.69364	162.083	3.98487	40.725	0.828808	240.175	4.45403	264.461	3.91836	54.1467	0.930544	115.353	2.5247	155.077
82	1533.53	169.7	4301.33	468.278	980.362	17.6113	4.80318	0.824591	4.86511	0.649942	121.697	2.40709	492.357	8.15663	97.928	1.92885	579.831	12.1988	213.688	5.12608	52.6738	1.27634	290.952	5.48726	251.092	5.44726	39.1345	0.890057	32.483	1.26348	78.8762
83	674.583	171.153	1232.41	34.7588	269.444	3.59284	3.56222	0.639003	2.07186	0.53356	654.432	10.713	1692.66	28.1045	243.612	3.58235	1082.96	16.8142	205.125	4.96475	36.1987	0.856993	148.289	3.11381	67.2222	1.58572	10.2106	0.268175	11.248	0.568813	21.9662
84	40.5838	6.43829	518.306	36.1014	472.078	6.95963	5.97127	0.803494	0.160821	0.0453117	346.101	4.78191	769.917	11.8013	94.9047	1.40149	403.31	7.30087	72.5377	2.15359	17.2604	0.604666	75.7183	2.3914	58.4783	1.40014	14.2785	0.39018	52.3227	1.48729	47.676
85	369.793	77.6125	1600.79	152.178	1333.72	22.7516	4.2746	1.04775	1.08857	0.229095	149.412	4.79916	516.165	16.5972	103.747	3.98818	583.524	22.5501	209.709	7.02678	40.3046	1.80209	280.729	8.68432	307.215	6.49003	52.9592	1.23016	58.6799	1.74495	116.518
86	1.20694	1.06826	116.19	11.1754	22.8232	0.798171	0.00039496	1.99937e-05	1.41935e+07	9.05769e+09	1.01264	0.172355	3.20936	0.381343	0.661469	0.111365	4.70001	0.490107	2.16103	0.298488	0.830272	0.111006	4.4207	0.444236	4.25707	0.341253	0.840083	0.07721	1.99985	0.185545	2.40191
87	0.330551	0.546587	680.48	21.4286	2126.46	31.3733	0.000658948	4.6764e-05	0.0378408	0.020351	200.963	3.72079	712.262	12.2151	121.853	2.19356	655.175	13.7818	275.011	5.20094	23.0506	0.794237	362.871	7.14555	410.139	6.75431	77.7643	1.38916	177.924	3.53596	215.433
88	0.671505	0.0152648	550.149	41.6144	897.666	29.1494	1.62892	1.07282	1.19693e+06	6.12645e+08	88.9828	2.72955	319.611	9.30205	59.7362	1.66611	336.417	14.3635	137.411	7.29547	36.1538	1.98374	194.041	7.89177	214.831	6.49381	36.6398	1.52797	48.2601	2.48881	84.2356
89	50.5275	9.27737	759.596	61.8291	99.8877	4.85435	172.293	49.7411	0.0893966	0.0450692	61.5333	5.34902	188.95	12.8098	36.9493	1.92789	202.235	10.1795	56.3961	2.39169	13.8992	0.695612	55.2094	3.04579	28.0443	1.85219	4.16372	0.316665	4.01803	0.464235	8.74744
90	0.274772	0.582373	143.706	10.3283	378.363	4.89761	0.905244	0.25848	2.33874e-05	1.79356e-06	818.033	14.4371	1419.4	23.6633	153.286	2.59346	623.199	12.088	105.665	2.98794	15.2454	0.510563	105.855	2.84947	67.4824	1.6293	13.4764	0.328399	28.6538	1.01107	37.7225
91	717.476	116.253	21206.7	591.326	47.5446	2.35793	77.5139	10.345	1.65294	0.347002	53.6074	10.3407	107.573	14.9203	12.2525	1.28213	40.3307	2.80956	8.44193	0.974594	1.99095	0.214039	8.24191	0.912257	8.66581	0.828637	1.45475	0.157743	3.71982	0.466033	4.66457
92	0.0367419	0.441465	362.226	18.4767	242.895	16.8195	0.241266	0.129109	1.43147e+06	9.85609e+08	38.1648	2.34089	169.524	9.08731	34.5442	2.23036	204.62	13.8544	63.707	6.00359	17.4036	1.6524	72.0873	7.75737	51.2814	4.30042	9.52708	0.700999	15.4211	0.750685	23.4303
93	0.137903	0.481525	329.843	21.3019	820.117	12.7816	0.0127464	0.000333237	5.06812e+06	3.50747e+07	19.731	0.962943	72.9213	3.34202	13.9144	0.614971	88.6057	3.94292	44.8056	2.49511	8.27961	0.382665	95.4071	3.10756	174.44	4.22371	31.4733	0.64923	48.1865	1.28659	73.9069
94	19.8091	4.29831	788.101	41.7682	269.08	7.51119	1.15559	0.348367	0.0466268	0.0230027	119.358	2.73193	466.313	12.0182	87.9654	2.25536	519.445	14.8168	208.649	6.86045	49.551	1.69076	239.167	7.81039	79.2631	2.36825	10.3726	0.352953	11.0714	0.789063	19.7951
95	26852.9	2528.92	6311.61	719.546	2547.59	53.7548	72.2655	6.69004	154.729	14.1902	613.84	14.1558	2020.47	45.1313	332.172	7.17774	1645.29	34.9829	416.949	10.3049	67.1918	1.63158	463.99	11.0188	387.515	8.34401	81.7403	1.95353	212.952	4.60482	236.72
96	1.7439	1.01851	1529.84	43.0492	424.034	6.2549	1.88869	0.372754	0.000214042	3.40279e+06	1801.49	28.8687	4210.8	75.6741	476.67	8.51949	1823.57	33.6097	273.091	5.76873	36.9902	0.969019	182.59	4.16216	89.557	2.03566	15.573	0.382076	25.0534	0.846375	38.8812
97	69.9111	24.3843	788.783	174.288	972.83	18.9453	2.06971	0.611986	0.171898	0.070216	137.96	3.2586	441.655	8.01305	79.911	1.87128	488.821	10.5158	225.238	5.93281	58.2147	1.35559	278.026	6.88131	185.19	4.12133	35.9579	0.903131	78.7165	2.16047	97.5454
98	13.7677	2.71871	475.6	64.7732	922.904	17.2609	0.700606	0.258255	0.0291074	0.0179978	123.78	4.07584	700.966	15.8413	158.29	3.24931	903.767	16.0855	230.431	5.55361	41.8318	1.11796	219.898	5.81311	163.085	3.42365	31.759	0.766298	71.918	1.91194	89.549
99	869.482	83.7882	839.918	109.86	200.103	3.86573	8.22408	1.08313	2.68665	0.305947	924.117	12.2032	1148.96	14.9598	96.3786	1.6279	313.456	5.68216	49.8485	1.6394	15.042	0.514709	49.0831	1.71145	33.458	1.14268	6.60481	0.21752	18.2129	0.801829	18.8961
100	27.7132	5.3963	398.04	43.6947	944.062	12.2619	1.12616	0.411147	0.367877	0.0687913	31.4908	1.47387	115.885	5.12072	23.3818	1.1134	138.76	5.87387	50.9437	2.06578	12.1903	0.432965	91.8501	2.69022	152.581	3.09444	36.2386	0.722643	77.0819	1.59286	106.468
101	0.439101	0.587445	76.1058	8.9603	885.741	12.5086	5.14557	0.676689	0.139717	0.0380802	1535.69	22.0727	3757.48	59.5888	461.53	6.77489	1956.75	27.4109	370.845	6.5827	67.387	1.47964	321.502	7.4845	203.234	3.75142	33.9012	0.672064	36.382	1.17455	79.0989
102	561.078	102.678	1263.08	54.6464	732.685	11.5672	3.99601	0.627464	1.54299	0.293909	75.2669	5.49827	338.896	25.8115	70.0594	5.52514	416.738	30.7858	130.781	9.67822	30.3478	2.22944	149.991	9.13295	138.515	3.36825	27.8707	0.594078	51.1331	2.31841	73.4614
103	0.791055	0.681654	2054.34	48.1061	1438.19	21.2705	21.429	3.08521	3.60274e-05	1.22771e+06	126.473	2.09562	474.092	8.77553	88.1649	1.61931	493.032	9.2945	234.851	5.09315	24.2296	0.670912	340.63	6.93022	364.012	6.63583	59.1054	1.0248	84.5618	1.78525	137.499
104	33.0609	5.22018	1266.78	184.622	224.662	3.86771	0.00774629	0.0370117	0.139316	0.0438779	5.84744	0.392047	22.2122	1.27979	4.56422	0.278479	33.199	1.85262	19.2178	1.19667	6.47686	0.383725	42.1807	1.62364	44.4376	1.32655	8.53975	0.271848	13.0627	0.636	22.071
105	26.5835	4.45422	1912.39	133.46	3030.86	95.1058	4.31702	0.697969	0.0578854	0.0309932	2078.7	52.2669	5970.47	159.504	857.706	26.2766	4076.76	109.243	1037.25	29.2368	73.519	2.35977	989.125	29.198	646.814	18.9184	114.312	3.20921	148.447	4.75132	276.163
106	1370	93.5536	33017.4	1703.89	162.997	4.08161	32.3387	5.34808	3.0903	0.291714	5.28777	0.446982	17.7583	0.791834	4.02976	0.246457	25.433	1.86526	10.9254	1.06864	2.01099	0.235155	14.6499	1.23912	21.3114	1.24029	5.0264	0.273549	11.9496	0.770735	15.9299
107	0.771046	1.00775	1200.86	138.549	248.681	9.70687	1.73498	0.619813	0.000178823	1.04059e-05	106.916	3.43944	456.716	13.8831	92.9866	3.47238	522.952	16.1295	159.425	8.42539	39.1044	1.66878	152.805	9.26536	68.452	3.3007	9.11758	0.502611	7.11045	0.725491	17.4956
108	20.3447	4.50372	564.412	27.593	2111.25	106.761	39.379	5.87192	0.139865	0.0430781	17.9421	0.535327	76.2879	1.38753	16.333	0.474814	110.898	3.79659	53.9389	2.57941	10.8121	0.468876	108.77	5.43195	247.729	11.8685	70.6668	3.46616	363.252	19.3702	279.937
109	167.777	58.1553	1352.11	214.104	49.741	1.84562	5.0449	1.56492	0.371402	0.16945	27.1867	0.785346	51.4258	2.1277	8.62568	0.418452	33.2754	1.67908	7.45453	0.718821	2.14104	0.203003	8.0032	0.675816	7.68626	0.519162	1.61757	0.127543	2.94535	0.361399	3.98316
110	79.5854	19.8033	962.523	71.031	1841.9	44.0438	3.51707	0.640037	0.320487	0.0586853	1016.03	26.9	2227.03	66.8921	260.779	6.40161	1152.36	26.5656	265.328	6.63084	48.4866	1.37527	304.544	6.78832	319.721	7.70291	63.8266	1.40448	134.354	3.80502	181.165
111	3371.3	369.368	4599.78	312.921	653.23	11.4975	17.0537	1.8112	11.0233	1.48419	1417.31	29.0633	3467.18	70.7794	411.693	7.40767	1661.4	30.8762	300.61	6.46558	42.3269	1.01542	244.143	4.86089	141.207	2.81468	24.4436	0.563155	37.1217	1.21075	59.5237
112	2.01655	1.12209	395.437	31.5425	346.648	6.93969	0.721776	0.222106	0.00300497	0.00577192	22.9707	0.533051	76.1388	1.54059	15.1814	0.387527	108.674	3.48227	44.5792	1.40076	12.1688	0.442573	68.1793	2.20205	61.5889	2.07083	13.2304	0.427543	39.1331	1.27641	41.6189
113	4.29321	1.5967	324.606	17.8682	1249.84	20.5983	0.000357301	7.76934e+06	0.0324094	0.017895	55.2359	1.94588	230.812	7.1376	47.8332	1.38962	342.884	8.36268	181.452	3.56905	23.1575	0.792012	300.594	6.70571	285.632	4.29308	48.3025	0.894034	68.3946	1.62595	113.57
114	610.559	67.2925	7137.94	752.156	227.765	44.3026	19.9676	3.21415	1.53143	0.290372	125.752	21.0474	319.898	53.9447	52.9761	10.1402	253.244	50.7011	65.8286	14.0684	11.931	2.22828	63.3199	14.2588	44.276	9.40083	7.70583	1.59018	11.6023	2.3399	18.833
115	0.368164	0.667383	243.392	16.5655	1915.02	23.6169	0.00119722	4.74508e-05	0.00583211	0.007913	31.5234	0.755463	117.111	1.85127	21.5186	0.499492	139.528	2.87797	73.1058	2.54204	9.59083	0.406639	152.736	3.60863	284.469	4.60391	67.585	0.997658	186.751	3.7765	212.571
116	5946.12	425.908	14886.3	1170.57	94.5822	4.40736	39.8112	4.41425	15.4817	1.15897	35.0853	4.27231	101.656	10.8101	17.3689	1.7439	89.123	9.11753	25.7281	3.20988	6.0153	0.712721	25.5245	2.88312	16.4066	1.5212	3.11618	0.210937	10.603	0.770573	9.76425
117	1.12615	0.841073	366.214	22.698	1256.62	18.4667	0.0173036	0.000605743	0.000144599	1.80065e+06	89.8001	1.35624	369.61	5.55243	68.3188	1.06716	401.94	7.26705	193.922	4.00185	8.34737	0.329134	282.084	5.07063	293.703	5.56312	48.8318	0.778485	71.7158	1.67819	112.127
118	22044.6	2580.75	39287.3	1780.98	5708.54	348.341	2.17067e+06	113460	66.5883	8.5321	80.6222	7.61501	238.771	19.855	30.8474	3.32312	151.54	14.8074	77.1636	8.59659	19.1172	2.50848	204.39	17.509	567.397	37.9725	187.129	11.1955	1658.94	97.2826	869.264
119	0.386479	0.50218	135.628	12.4448	26.6524	0.548989	0.0338709	0.000593466	0.000175305	1.59166e+06	0.805162	0.0947891	3.24569	0.197195	0.568762	0.0633206	3.74181	0.307904	1.94338	0.303539	0.489618	0.0633036	3.32845	0.337865	4.19521	0.313285	0.975974	0.0677358	2.04665	0.256438	3.12443
120	1.42111	0.848159	34.7091	8.51056	324.236	32.2595	0.0313639	0.000631653	0.349062	0.0597364	66.2216	7.59696	155.578	18.3883	23.5326	2.66789	116.314	12.6927	47.8648	5.55066	14.95	1.95962	63.3133	7.29259	55.491	6.35052	10.3958	1.1451	24.3973	2.75405	29.5795
121	180.332	23.9828	4794.04	300.179	611.413	17.5752	4.68442	1.05673	0.926244	0.131132	1203.21	30.0876	3008.34	74.0032	378.76	10.3766	1567.92	42.9495	304.921	9.58007	38.7959	1.68115	251.635	8.09762	140.155	4.28584	23.2469	0.684954	30.7286	1.18082	53.7841
122	6.42438	1.55919	2612.05	58.4975	872.114	12.0912	11.1303	1.00545	0.0848308	0.0348992	783.27	11.2973	2017	30.0248	288.374	4.03938	1330.04	19.1068	295.728	5.14625	45.813	0.963357	277.893	4.72885	180.662	2.58713	31.5259	0.580216	43.8737	1.19572	74.6014
123	1152.93	40.6361	8745.52	458.629	1103.35	17.1876	42.8415	3.56461	3.96622	0.407639	34.2364	1.14221	127.889	3.40091	25.577	0.779885	162.681	5.20761	74.282	2.34365	11.8189	0.525297	142.77	3.56606	191.278	3.74233	40.2697	0.864947	91.3406	1.98469	118.226
124	873.867	591.415	545.673	30.4073	421.089	13.5254	17.2508	1.8924	2.90655	1.96752	971.256	99.7419	1606.31	147.952	187.671	14.5234	785.346	46.4545	226.906	9.12691	56.6048	2.31239	232.07	9.75313	108.25	4.13079	15.3358	0.532684	14.2816	1.01811	30.3562
125	23.1667	10.0119	38.2116	9.71784	85.6176	3.47527	0.0293149	0.000595913	0.0416302	0.0262226	16.9367	2.10255	64.793	6.60189	13.044	1.18753	84.9988	6.86367	29.5779	2.74414	10.113	0.633605	34.0535	2.20834	19.1288	1.41368	3.21394	0.256398	2.38097	0.263437	6.56484
126	3.41626	1.13968	2460.37	58.3391	547.934	7.97832	3.71441	0.576922	0.0316012	0.0173735	727.54	12.6011	1728.31	32.837	236.01	4.55571	1051	19.2212	226.225	5.71403	38.6948	1.27599	193.878	4.16571	114.389	2.29349	20.1655	0.413778	30.3378	1.09952	49.3094
127	4.28643	1.52538	314.563	43.3285	348.535	5.8081	2.60101	0.446696	0.188112	0.0523382	135.554	5.8961	460.255	15.903	80.2845	2.10791	442.042	11.0968	109.606	2.88522	22.6564	0.610269	111.742	2.67979	69.9898	1.74551	13.1038	0.359987	27.3505	0.860032	34.8508
128	337.013	51.1251	1716.23	111.168	4530.05	63.2371	4.9318	0.915593	0.811581	0.161535	118.765	1.81853	386.017	5.30901	78.8869	1.32342	546.107	8.22633	372.054	7.23412	6.27004	0.329726	673.693	11.1288	845.706	11.6776	170.541	2.61875	365.947	6.00417	482.682
129	189.668	16.3619	897.315	113.081	406.387	9.1631	18.9927	2.38911	0.559866	0.0992046	113.546	4.13106	576.779	18.3404	118.797	3.57038	734.111	19.9106	205.745	6.71151	48.7299	1.97862	194.344	7.39446	102.645	3.76984	15.4579	0.423766	14.0979	0.653852	31.4702
130	27.2762	8.61335	308.227	20.6269	1481.17	17.255	1.1212	0.30614	0.119486	0.0386272	808.033	10.7639	2963.84	34.3617	436.436	5.80183	1876.09	25.3553	429.594	7.8375	27.2914	0.689204	360.414	7.02338	267.417	4.40598	48.5254	0.807641	106.817	2.20357	131.259
132	338.11	21.0917	1835.52	90.2437	82.6836	3.63896	5.74744	0.858992	0.796941	0.125883	50.9144	2.25181	102.896	3.93623	11.866	0.548634	39.7834	1.9996	8.57084	0.708748	2.18451	0.206576	9.94005	0.827573	12.5213	0.895401	2.698	0.16623	4.73485	0.449192	6.79387
133	207403	41463.4	3.10312e+06	637476	1652.28	349.185	74.8375	20.3206	1190.36	247.885	5503.2	1135.99	15184.3	3172.61	1850.63	377.857	7816.99	1568.66	1548.46	335.914	314.69	62.1951	1119.12	220.41	485.892	96.7817	69.1723	14.2013	47.9716	12.1157	130.821
134	538.255	93.5685	2318.52	513.555	600.844	73.6392	6.38347	1.7588	5.20402	1.04266	195.532	30.6849	644.16	102.845	103.144	15.9317	500.512	77.0408	132.321	18.1965	12.6096	0.957318	142.153	17.5524	109.736	12.8893	20.2499	2.49907	35.4572	5.21878	54.8388
135	62.9537	13.0493	1062.53	143.777	1009.14	21.0634	3.75776	0.778838	0.438493	0.115466	1637.62	34.6233	4231.8	80.4301	532.805	11.749	2214.48	42.6253	412.656	10.0994	106.812	2.72163	324.978	8.13705	204.329	4.98467	36.0313	0.941674	64.9247	2.36238	94.253
136	1436.83	234.541	1572.86	136.538	747.079	17.1146	12.4288	2.54228	1.96408	0.261585	323.395	7.79811	849.731	17.2707	129.204	2.51002	653.288	11.4876	204.535	5.46433	25.9663	1.21361	236.357	5.39915	156.116	3.5357	27.4809	0.635268	36.3466	1.26081	65.2543
137	1569.31	151.381	1224.07	142.965	492.409	8.71661	215.745	13.9761	5.12396	0.527813	25.3575	1.43913	100.858	5.52673	20.6067	1.24486	129.28	7.09958	56.0595	2.53216	14.6555	0.799502	90.7658	2.85089	99.3731	2.3849	19.6929	0.465241	40.1769	1.3035	54.5304
138	804.242	125.756	11159.8	2235.17	47.5771	3.18327	95.5627	12.6335	2.28958	0.398249	19.4463	1.56261	41.5353	2.80503	5.78932	0.482847	20.9945	1.93453	5.39695	0.823106	1.64572	0.223542	7.09683	0.937979	7.92719	0.795144	1.53095	0.156772	3.11692	0.449214	4.10092
139	0.357545	0.548725	255.944	12.6953	1794.35	20.4915	0.314744	0.172296	2.0413e-05	4.75422e+07	15.8431	0.426485	60.6206	0.94335	11.5789	0.3407	74.9298	1.56254	43.7024	1.53914	11.0648	0.293537	111.019	2.70646	240.606	4.50223	61.732	1.01498	189.682	3.21	205.544
140	74.1842	10.4957	485.286	35.3494	365.356	6.60314	1.7326	0.413392	0.288101	0.068828	34.3005	1.01136	149.527	2.89177	29.8075	0.879016	169.587	5.32531	53.1766	2.23095	14.5171	0.568225	74.4436	2.55405	70.892	1.67803	11.8663	0.359065	18.5884	0.712077	28.7019
141	56.2105	32.6957	412.132	69.4838	336.299	6.15121	2.92193	1.34185	0.209722	0.134022	966.469	25.4649	1501.42	38.2253	146.711	4.02746	532.796	15.2874	88.8136	2.96919	12.5358	0.43235	80.3473	2.49295	58.1263	1.74467	11.5477	0.317072	27.0184	1.26285	33.4645
142	37857.1	3355.63	83404.7	4836.8	139.944	12.394	569.272	91.5984	92.5177	10.176	74.3376	6.16578	191.017	17.8766	26.2721	3.14765	107.025	14.7512	26.1724	6.37651	5.38513	1.20757	32.6587	7.17943	24.006	4.0814	5.03347	0.868721	10.1024	2.52448	14.8257

## Sheet: B) Reference Material
Reference Material/ Spot Number	49Ti ppm	49Ti ppm 2σ	57Fe ppm	57Fe ppm 2σ	87Y ppm	87Y ppm 2σ	91Zr ppm	91Zr ppm 2σ	93Nb ppm	93Nb ppm 2σ	139La ppm	139La ppm 2σ	140Ce ppm	140Ce ppm 2σ	141Pr ppm	141Pr ppm 2σ	146Nd ppm	146Nd ppm 2σ	147Sm ppm	147Sm ppm 2σ	153Eu ppm	153Eu ppm 2σ	157Gd ppm	157Gd ppm 2σ	163Dy ppm	163Dy ppm 2σ	165Ho ppm	165Ho ppm 2σ	172Yb ppm	172Yb ppm 2σ	166Er ppm	166Er ppm 2σ	169Tm ppm	169Tm ppm 2σ	175Lu ppm	175Lu ppm 2σ	178Hf ppm	178Hf ppm 2σ	208Pb ppm	208Pb ppm 2σ	232Th ppm	232Th ppm 2σ	238U ppm	238U ppm 2σ
612 - 1	39.5292	4.92373	61.6221	12.8783	38.3922	1.0672	39.6064	2.30438	38.1179	0.967346	35.9297	1.02503	37.7387	0.856305	37.6733	1.09809	35.5121	1.52325	37.0457	1.71533	34.8752	0.967198	37.427	1.54173	35.8107	1.31154	37.9423	0.861017	38.5271	1.42435	38.7004	1.19047	36.7713	0.902762	36.1226	0.865867	36.7908	1.36815	39.4008	1.18924	37.6903	0.918439	37.4941	0.931088
612 - 2	37.8233	5.45869	53.8787	15.8455	40.7705	0.990351	38.615	1.91753	39.3208	1.2316	37.7131	1.16418	39.2888	1.0007	38.3088	0.904296	35.0498	1.55627	38.1678	1.69355	36.6684	1.10988	39.8173	1.45846	37.527	1.3558	39.1539	0.914132	39.8158	1.55699	39.9095	1.19975	38.2075	0.89416	38.086	0.892101	38.1249	1.26016	39.9828	1.23797	39.0687	1.01908	38.8475	0.895953
612 - 3	38.3268	5.47016	40.4113	16.0908	39.3627	1.00997	39.8447	2.87649	39.5484	1.02758	36.6156	0.991027	39.65	1.07889	38.3353	0.907395	36.0395	1.57547	39.1359	1.67747	35.54	0.980912	39.672	1.91514	36.8288	1.23342	38.5903	0.91288	38.1252	1.22579	39.9925	1.46509	37.7665	1.04972	37.5373	0.929839	37.8884	1.28232	40.6878	1.23015	38.909	1.04583	38.346	1.11446
612 - 4	37.6244	4.78209	51.3481	13.9311	38.3519	1.17615	38.8096	2.58927	37.7224	1.12622	36.0838	0.99263	38.7929	1.0589	38.2688	1.10748	36.6883	1.99552	37.0165	1.75535	35.2108	1.07417	38.2477	1.60512	36.526	1.39587	38.5325	1.03292	38.3138	1.35684	37.8928	1.40769	37.3902	0.998845	37.4001	0.986439	36.3307	1.22582	39.5001	1.30003	37.7866	1.02641	37.3181	0.926793
612 - 5	43.393	4.75233	43.6407	12.2281	39.4597	1.28355	40.7684	2.21901	38.8615	1.28028	37.0337	0.894291	37.2999	1.07217	38.8549	0.978238	36.1758	1.38826	38.0113	1.82396	35.4898	1.14034	39.4745	1.91406	36.5208	1.3104	38.6961	0.908518	39.5166	1.4681	38.9566	1.0781	37.4478	0.983006	36.961	0.799878	37.3852	1.22211	39.4588	1.31765	38.0922	0.935645	37.8959	0.993908
612 - 6	38.7394	4.30768	58.5676	14.6839	39.0022	1.3101	37.723	2.58466	38.5902	1.29492	35.8645	1.04924	38.565	1.17935	38.9207	1.0824	36.0534	1.76984	36.9011	1.74708	36.3352	1.12688	37.2983	1.67717	36.9219	1.62973	38.1997	0.945732	40.1385	1.39746	38.66	1.30734	37.8254	0.983009	37.3502	1.1142	37.5221	1.07099	38.9629	1.16076	37.8924	1.0256	38.3816	1.06586
612 - 7	38.1805	5.13919	45.0703	12.1284	38.6913	1.19976	38.1737	2.22421	37.6696	1.0688	35.9242	1.07142	37.9735	1.11941	37.5385	0.921857	35.739	1.48292	36.8677	1.41242	35.1759	0.888588	36.3302	1.80699	35.6567	1.54646	38.0661	0.979134	37.6676	1.32311	38.7376	1.20498	36.9774	1.05727	36.3592	0.88738	36.564	1.14799	38.8511	1.22562	37.6752	0.879178	37.3927	1.00915
612 - 8	36.0253	4.72722	54.1194	10.3269	38.2007	1.09081	36.45	2.28074	38.3523	1.26378	35.3526	0.963661	38.604	0.968345	37.8063	1.06033	35.1852	1.4378	37.3765	1.45212	35.3943	1.01743	40.022	1.98135	35.0278	1.21164	38.1634	0.971477	38.1776	1.58692	38.3872	1.2784	36.5923	1.03992	36.6706	0.939161	36.5822	1.1594	39.6799	1.38658	37.0422	0.953788	36.7894	0.987385
612 - 9	41.138	5.26036	48.6873	12.9609	38.626	0.890702	38.682	2.14869	39.0527	1.01042	37.1273	0.899384	38.6582	0.879558	38.4348	0.981968	34.2279	1.47951	37.9555	1.81611	36.7189	0.848934	39.1134	1.53058	36.0788	1.1144	38.2902	0.887414	39.3573	1.17049	39.3485	1.18878	37.8906	0.831043	37.8256	0.7302	38.5942	0.96408	39.4529	1.24145	38.1735	0.873577	38.2247	0.918969
Mean	38.9755	4.98016	50.8162	13.4527	38.9841	1.11318	38.7414	2.34944	38.5818	1.14122	36.4049	1.00565	38.5079	1.02374	38.2379	1.00467	35.6301	1.57876	37.6087	1.67704	35.7121	1.01715	38.6003	1.71451	36.3221	1.34547	38.4038	0.934802	38.8488	1.39001	38.9539	1.25784	37.4299	0.971082	37.1458	0.905008	37.3092	1.189	39.553	1.25438	38.0367	0.964172	37.8544	0.982619
Median	38.3268	4.92373	51.3481	12.9609	38.6913	1.09081	38.682	2.28074	38.5902	1.12622	36.0838	0.99263	38.604	1.0589	38.3088	0.981968	35.739	1.52325	37.3765	1.71533	35.4898	1.01743	39.1134	1.67717	36.5208	1.31154	38.2902	0.914132	38.5271	1.39746	38.7376	1.20498	37.4478	0.983009	37.3502	0.892101	37.3852	1.22211	39.4588	1.23797	37.8924	0.953788	37.8959	0.987385
Accepted Value for NIST 612 (Jochum et al. 2011)	44		51		38.3		40.3		38.9		37.9		36		38.4		37.9		35.5		37.7		35.6		35.5		38.3		35.5		38		36.8		39.2		36.7		37		38.57		37.79
% Difference of mean	-12.8913		-0.361785		1.75492		-4.02304		-0.824798		-4.10673		6.51265		-0.42385		-6.37071		5.60689		-5.56658		7.77266		2.26324		0.270376		8.62017		2.44883		1.68285		-5.52999		1.63275		6.45467		-1.40211		0.170253
Reference Material/ Spot Number	49Ti ppm	49Ti ppm 2σ	57Fe ppm	57Fe ppm 2σ	87Y ppm	87Y ppm 2σ	91Zr ppm	91Zr ppm 2σ	93Nb ppm	93Nb ppm 2σ	139La ppm	139La ppm 2σ	140Ce ppm	140Ce ppm 2σ	141Pr ppm	141Pr ppm 2σ	146Nd ppm	146Nd ppm 2σ	147Sm ppm	147Sm ppm 2σ	153Eu ppm	153Eu ppm 2σ	157Gd ppm	157Gd ppm 2σ	163Dy ppm	163Dy ppm 2σ	165Ho ppm	165Ho ppm 2σ	172Yb ppm	172Yb ppm 2σ	166Er ppm	166Er ppm 2σ	169Tm ppm	169Tm ppm 2σ	175Lu ppm	175Lu ppm 2σ	178Hf ppm	178Hf ppm 2σ	208Pb ppm	208Pb ppm 2σ	232Th ppm	232Th ppm 2σ	238U ppm	238U ppm 2σ
BHVO - 1.d	15525.1	252.545	86954.9	1138.07	24.0226	0.60907	168.406	5.717	16.7237	0.564234	14.8159	0.43626	36.1589	0.951578	5.08574	0.254125	22.5907	1.11245	6.50099	0.664317	2.27527	0.178585	6.06598	0.409771	5.22917	0.443871	1.00287	0.0756218	1.76112	0.204869	2.27703	0.200098	0.344715	0.0539042	0.26704	0.0426133	4.51938	0.389694	1.92224	0.169625	1.15222	0.114474	0.363751	0.0546442
BHVO - 2.d	15835.1	255.044	88361.7	1569.51	24.9644	0.800979	164.099	4.48016	17.0694	0.588356	14.9433	0.349893	37.105	0.971614	5.03349	0.194228	22.871	1.02272	6.46322	0.621186	1.98661	0.140157	6.68946	0.625406	5.33687	0.434558	0.940848	0.0754443	1.87876	0.280809	2.44612	0.229531	0.31946	0.0402834	0.29514	0.0427416	4.41418	0.382098	1.85787	0.204493	1.14136	0.0989421	0.360051	0.0613367
BHVO - 3.d	15681.6	293.611	88732.1	1830.37	23.6407	0.650192	163.222	5.63396	17.0954	0.628554	15.1397	0.573981	37.3305	0.965717	5.09774	0.22215	23.5501	1.02674	6.00055	0.606015	2.00773	0.17017	6.30479	0.615078	4.63942	0.365404	0.946447	0.0977063	2.04941	0.26192	2.64917	0.293276	0.312456	0.049972	0.299741	0.0404588	4.46229	0.356814	1.66233	0.146187	1.296	0.121499	0.379025	0.0521533
BHVO - 4.d	16014	309.319	87172.1	1673.55	24.574	0.742916	162.606	5.802	17.6039	0.588819	15.0119	0.449661	36.6394	1.02594	5.26416	0.256385	24.2291	1.07117	6.00491	0.601396	1.95999	0.177668	6.3236	0.647678	5.18998	0.38839	0.908698	0.0975576	1.88879	0.2853	2.49664	0.251101	0.312106	0.0532926	0.27619	0.0440313	4.21255	0.334669	1.79777	0.200918	1.15419	0.114549	0.409096	0.0669179
BHVO - 5.d	15644.3	277.799	81872	1339.9	23.5472	0.693582	158.89	5.22147	17.0591	0.551461	14.7168	0.530922	34.8164	0.726353	5.04749	0.251636	22.2793	1.03846	6.00794	0.608741	1.85983	0.168174	6.05862	0.632805	5.2197	0.455489	0.880109	0.0880828	1.85942	0.239304	2.34723	0.234107	0.258413	0.0496792	0.244802	0.0412585	4.36839	0.256703	1.82897	0.210352	1.21377	0.111699	0.421505	0.0656217
BHVO - 6.d	16060.1	339.128	86339.1	1995.87	24.3118	0.77034	163.004	5.17858	17.7393	0.706433	15.1612	0.472329	37.6201	1.10136	5.24056	0.283858	23.65	1.2792	6.13562	0.588106	2.07415	0.200873	5.52315	0.525694	5.3139	0.374761	1.00951	0.0851017	2.20622	0.353662	2.22638	0.249705	0.294367	0.0583467	0.306355	0.0545313	4.6593	0.35869	2.00268	0.194451	1.23221	0.131974	0.414777	0.0570417
BHVO - 7.d	16476.6	388.694	89735.6	2165.55	24.5869	0.723653	162.96	5.38884	17.2232	0.665309	15.3509	0.523992	36.4011	1.12384	5.15815	0.266439	23.7769	1.13791	5.77881	0.586433	1.99401	0.224519	6.07372	0.683124	5.23697	0.488784	0.931119	0.097071	1.95188	0.258558	2.58692	0.299946	0.291093	0.047262	0.276034	0.0563504	4.50749	0.348371	1.93603	0.218961	1.11824	0.105523	0.41115	0.0591516
BHVO - 8.d	15913.8	346.14	88024.4	1867.27	23.8479	0.787249	156.972	4.9489	17.0292	0.614626	15.1187	0.550865	35.9189	1.06477	4.88123	0.239347	23.2775	1.33992	6.40788	0.641479	1.91707	0.162971	5.79344	0.63213	5.24695	0.438641	0.986102	0.0862183	2.18681	0.252545	2.39103	0.240106	0.311224	0.0436677	0.233593	0.0490093	4.10401	0.316982	1.77239	0.176492	1.07868	0.0933908	0.421968	0.0582615
BHVO - 9.d	16235.7	277.556	87371.5	1457.73	23.5722	0.685489	157.834	4.34403	16.577	0.542304	14.357	0.404317	35.696	1.0229	5.11741	0.235758	23.7495	1.22029	6.23168	0.61405	2.15875	0.190783	6.67567	0.672579	5.11564	0.431224	0.855249	0.0856254	1.82708	0.26141	2.47985	0.227459	0.261131	0.0505706	0.27949	0.0474815	4.18188	0.334751	1.96153	0.194353	1.14482	0.117858	0.436299	0.0590753
Mean	15931.8	304.426	87173.7	1670.87	24.1186	0.718163	161.999	5.19055	17.1245	0.605566	14.9573	0.476913	36.4096	0.994897	5.10289	0.244881	23.3305	1.13876	6.17017	0.614636	2.02593	0.179322	6.1676	0.604918	5.16984	0.424569	0.940106	0.0876032	1.95661	0.266486	2.43337	0.247259	0.300552	0.0496643	0.275376	0.0464973	4.38105	0.342086	1.8602	0.190648	1.17016	0.112212	0.401958	0.059356
Median	15913.8	293.611	87371.5	1673.55	24.0226	0.723653	162.96	5.22147	17.0694	0.588819	15.0119	0.472329	36.4011	1.0229	5.09774	0.251636	23.5501	1.11245	6.13562	0.608741	1.99401	0.177668	6.07372	0.63213	5.22917	0.434558	0.940848	0.0862183	1.88879	0.26141	2.44612	0.240106	0.311224	0.049972	0.27619	0.0440313	4.41418	0.348371	1.85787	0.194451	1.15222	0.114474	0.41115	0.0590753
Accepted Value for BHVO (Jochum et al. 2005)	16300		87835		26		170		18.3		15.2		37.6		5.35		24.5		6.1		2.07		6.16		5.28		0.98		2.01		2.56		0.34		0.279		4.32		1.7		1.22		0.403
% Difference of mean	-2.31105		-0.7586		-7.80045		-4.93881		-6.86462		-1.62287		-3.26952		-4.84264		-5.01298		1.13732		1.95		0.123277		-2.13073		-4.24355		-2.72871		-5.20369		-13.1253		-1.31597		1.39355		8.61205		-4.25887		-0.259221
